# Supplementary material for: Prediction of Protein Secondary Structures Based on Substructural Descriptors of Molecular Fragments
Source: Int J Mol Sci. 2024 Nov 21;25(23):12525. doi: 10.3390/ijms252312525 (PMC11641695; doi:10.3390/ijms252312525)
Supplement: Supplementary file 1 [file ijms-25-12525-s001.zip]

Archive with 5 entries (5 files):
- ASTRAL_dssp_proteins.csv
- ASTRAL_peptide_set.csv
- CB513_dssp_proteins.csv
- cb513_peptide_set.csv
- Training_set.csv
