# Supplementary material for: Prediction of Protein Secondary Structures Based on Substructural Descriptors of Molecular Fragments
Source: Int J Mol Sci. 2024 Nov 21;25(23):12525. doi: 10.3390/ijms252312525 (PMC11641695; doi:10.3390/ijms252312525)
Supplement: Supplementary file 1 [file ijms-25-12525-s001.zip › ASTRAL_peptide_set.csv]

PDB_ID	SSP Sequence	SSP type	Lenght
3OZU	QKTKDIVKATAPVLAE	H	16
3OZU	GYDIIKCFYQRMFEA	H	15
3OZU	PELKN	G	5
3OZU	QGQQQQALARAVYAYAE	H	17
3OZU	PNSLMAVLKNIANKHASL	H	18
3OZU	YPIVGEHLLAAIKEVL	H	16
3OZU	DDIISAWAQAYGNLADVLMGMESELYERSAE	H	31
3OZV	MAHQE	H	5
3OZV	QQQALARAVYAYAEN	H	15
3OZW	QQQQALARAVYAYAEN	H	16
1DLY	LFAK	H	4
1DLY	GREAVEAAVDKFYNKIV	H	17
1DLY	STYF	G	4
1DLY	MKVQRSKQFAFLAYA	H	15
1DLY	MRTAH	H	5
1DLY	DVHFQAVARHLSDTLTE	H	17
1DLY	PEDITDAMAVVA	H	12
1DLY	RTEV	H	4
1DLY	MPQQ	C	4
4B3W	EAERKAVQAMWARL	H	14
4B3W	SEDVGVAILVRFFVN	H	15
4B3W	PSAKQY	G	6
4B3W	SQFKH	T	5
4B3W	PLEMER	H	6
4B3W	PQLRKQASRVMGALNTVVE	H	19
4B3W	PDKVSSVLALVGKAHAL	H	17
4B3W	YFKILSGVILEVVAEE	H	16
4B3W	PETQRAWAKLRGLIYSHVTAAYKEV	H	25
3QQQ	EEQEALVVKSWAVM	H	14
3QQQ	SAELGLKFFLKIFEI	H	15
3QQQ	PSAKNL	G	6
3QQQ	KDSP	C	4
3QQQ	LKPHAMTVFVMTCESAVQLRK	H	21
3QQQ	VTVR	C	4
3QQQ	ESNLKRLGAIHFK	H	13
3QQQ	NEHFEVTRFALLETIKEA	H	18
3QQQ	PEMKNAWGEAYDQLVAAIKS	H	20
1UMO	EAERKAVQAMWARLYA	H	16
1UMO	PLEM	H	4
1UMO	PQLRKHASRVMGALNTVVE	H	19
1UMO	VYFKILSGVILEVVAEE	H	17
1UMO	PETQRAWAKLRGLIYSHVTAAYK	H	23
1URV	EAERKAVQAMWARLY	H	15
1URV	PETQRAWAKLRGLIYSHVTAAYKE	H	24
1V5H	ERKAVQAMWARL	H	12
1V5H	VGVAILVRFFVN	H	12
1V5H	PSAK	G	4
1V5H	PQLRKHACRVMGALNTVVE	H	19
1V5H	TQRAWAKLRGLIYSHVTAAYKEV	H	23
2DC3	EELS	C	4
2DC3	CEDVGVAILVRFFVN	H	15
2DC3	PVYFKILSGVILEVVAEE	H	18
2DC3	WVQQ	C	4
3AG0	WVQQV	C	5
1O1M	PADKTNVKAAWGKV	H	14
1O1M	AGEYGAEAFERMFLS	H	15
1O1M	PTTKTY	G	6
1O1M	AQVKGQGKKVADALTNAVA	H	19
1O1M	MPNA	H	4
1O1M	SALSDLHAH	H	9
1O1M	VNFKLLSHCLLVTLAAH	H	17
1O1M	PAVHASLDKFLASVSTVL	H	18
1O1N	AGEYGAEAWERMFLS	H	15
1O1N	AQVKGHGKKVADALTNAVA	H	19
1ABW	AGEYGAEALERMFLS	H	15
1ABW	PAVHASLDKFLASVSTVLT	H	19
1ABW	SKYR	T	4
1ABY	SALSDLHA	H	8
1ABY	FKLLSHCLLVTLAAH	H	15
1C7C	TSKYR	T	5
1GVH	AQTIATVKATIPLLV	H	15
1GVH	GPKLTAHFYDRMFTH	H	15
1GVH	PELKE	G	5
1GVH	DQREALFNAIAAYA	H	14
1GVH	IENLPAL	G	7
1GVH	LPAVEKIAQKHTS	H	13
1GVH	PEQYNIVGEHLLATLDEMF	H	19
1GVH	QEVLDAWGKAYGVLANVFINREAEIYNENAS	H	31
1CQX	QGQQQQALARAVYAYAEN	H	18
1CQX	DDIISAWAQAYGNLADVLMGMESELYERSA	H	30
1ABY	PADKTNVKAAW	H	11
1ABY	PVNFKLLSHCLLVTLAAH	H	18
1UT0	EKVPGEMEIERRERSEELS	C	19
2DC3	VPGEMEIERRERSEELS	C	17
1OR4	ADVKKQLKM	H	9
1OR4	DAELYVLEQLQPLIQENIVNIVDAFYKNL	H	29
1OR4	SSLMDIINDH	H	10
1OR4	VDRLKQTLKRHIQE	H	14
1OR4	DEFIEKRNRIASIHLR	H	16
1OR4	PKWYMGAFQELLLSMIDIYEAS	H	22
1OR4	QQELLKAIKATTKILNLEQQLV	H	22
1OR6	DAELYVLEQLQPLIQ	H	15
1OR6	IVNIVDAFYKNL	H	12
1OR6	VDRLKQTLKRHIQEM	H	15
3SZK	TALWG	H	5
3SZK	VDEVGGEALGRLLVV	H	15
3SZK	PWTQRF	G	6
3SZK	PDAVM	H	5
3SZK	PKVKAHGKKVLGAFSDGLA	H	19
3SZK	LKGT	H	4
3SZK	TLSELHC	H	7
3SZK	ENFRLLGNVLVCVLAHHF	H	18
3SZK	PPVQAAYQKVVAGVANALA	H	19
3VR8	NLFYAQYAS	H	9
3VR8	KQQYQS	C	6
3VR8	IKEQ	H	4
3VR8	DGLYE	T	5
3VR8	CILCA	C	5
3VR8	PSYWWN	H	6
3VR8	GPAVLMQAYRWI	H	12
3VR8	AAERL	H	5
3VR8	GFSAFK	T	6
3VR8	CHTIM	C	5
3VR8	NCTKT	H	5
3VR8	PARAIGEIKML	H	11
3VR8	MKTKPAPLPT	C	10
3VR9	PAVLMQAYRWI	H	11
3VR9	AAERLAR	H	7
3VR9	PARAIGEIK	H	9
3VRB	IKEQE	H	5
3VRB	KLDGLYE	T	7
3VRB	AAERLA	H	6
3VRB	KTKPAPLPT	C	9
4YSX	PARAIGEIKMLL	H	12
4YSX	TKPAPLPTP	C	9
4YSY	NLFYAQYA	H	8
4YSY	PSYWW	H	5
4YSY	NADK	T	4
4YSY	KTKPAPLPTP	C	10
4YTN	PARAIGEIKMLLT	H	13
3P4R	THFIESLEA	H	9
3P4R	NSRT	C	4
3P4R	GTNIQT	C	6
3P4R	PAQMAKY	H	7
3P4R	HQFSG	G	5
3P4R	CINCG	C	5
3P4R	LCYAA	H	5
3P4R	PQFGL	H	5
3P4R	PAAITLAHRYN	H	11
3P4R	KKERMAQLN	H	9
3P4R	CTFVG	C	5
3P4R	YCSEV	H	5
3P4R	PAAAIQQGKVESSKDFLIAT	H	20
3P4S	PAQM	H	4
3P4S	MAQLN	H	5
3P4P	PAQMA	H	5
3P4P	HQFS	G	4
3P4P	GCINCG	C	6
1KF6	KERMAQLN	H	8
2B76	PQFG	H	4
2B76	PAAITLAHRYNE	H	12
2B76	KKERMAQL	H	8
2B76	PAAAIQQGKVESSKDFLI	H	18
3CIR	CINC	C	4
3CIR	KERMAQL	H	7
3CIR	CTFVGY	C	6
3CIR	CSEV	H	4
2ACZ	GQFYAQYEK	H	9
2ACZ	LLNNGQ	C	6
2ACZ	HLQM	C	4
2ACZ	PEQR	H	4
2ACZ	PSFWW	H	5
2ACZ	PAGLLAAYRFL	H	11
2ACZ	TDSRLD	H	6
2ACZ	AFSVFR	T	6
2ACZ	CHSIM	C	5
2ACZ	NCVSV	H	5
2ACZ	PTRAIGHIKSMLLQR	H	15
2WP9	LLNNG	C	5
2WP9	PEQRE	H	5
2WP9	PTRAIGHIKSMLLQRN	H	16
1NEK	KLDGL	T	5
1NEK	ECILCA	C	6
1NEK	CCST	H	4
1NEK	SVFR	T	4
1NEN	KLDG	T	4
1NEN	TDSRLDG	H	7
2WU2	GPAGLLAAYRFL	H	12
1E7P	GNWFNGMSQR	H	10
1E7P	LEERIE	C	6
1E7P	VAQEVFE	H	7
1E7P	RCIEC	C	5
1E7P	CCIA	H	4
1E7P	GTKIM	H	5
1E7P	DFVG	C	4
1E7P	AAGLNRVVRFM	H	11
1E7P	DERT	C	4
1E7P	DEDYYELI	H	8
1E7P	CMTLL	C	5
1E7P	ACHDV	H	5
1E7P	LQSKIAYLRRKM	H	12
2BS2	PEVAQEVFELD	H	11
2BS2	CIECG	C	5
2BS2	GAAGLNRVVRFM	H	12
2BS3	LQSKIAYLRRKMV	H	13
2BS4	CCIAA	H	5
2FBW	SNFYAQYKS	H	9
2FBW	SKQG	T	4
2FBW	QYLQS	C	5
2FBW	IEDRQ	H	5
2FBW	PAVLMQAYRWM	H	11
2FBW	TEERLA	H	6
2FBW	PFSLYR	T	6
2FBW	NCTRT	H	5
2FBW	PGKAIAEIKKMMAT	H	14
2H88	GPAVLMQAYRWM	H	12
3AE1	IEERE	H	5
3AE1	CCSTS	T	5
3AE1	NGDK	T	4
3AE1	NCTGT	H	5
3AE2	SNFYAQYK	H	8
3AEB	SQEGK	T	5
4YXD	SQEG	T	4
4YXD	PGKAIAEIKKMM	H	12
1YQ3	SKQGK	T	5
1YQ3	SLYR	T	4
3SFE	TEERL	H	5
1GT8	ADIESI	H	6
1GT8	PRTQ	C	4
1GT8	ALHS	C	4
1GT8	TLAKKLDK	H	8
1GT8	CFHCEKL	C	7
1GT8	NFDDIK	C	6
1GT8	TTLG	C	4
1GT8	ERGALREAMR	H	10
1GT8	CLKC	C	4
1GT8	PCQK	H	4
1GT8	IKSFITSIS	H	9
1GT8	YYGAAKMIFSD	H	11
1GT8	GLTCGMV	H	7
1GT8	CVGG	G	4
1GT8	NLYA	G	4
1GT8	GSIN	C	4
1GT8	IGGLQQFASEVFKAM	H	15
1GT8	NIPQIRN	C	7
1GTE	TLAKKLDKKHW	H	11
1GTE	IPQIRN	C	6
2RCY	MDIATAI	H	7
2RCY	GPAYVYLFIESLIDAGVK	H	18
2RCY	RELSKNLVLQTIKGSVEMVKK	H	21
2RCY	VQQLKDNI	H	8
2RCY	ITAVGLYSLEK	H	11
2RCY	FKYTVMNAVEAACEKSKAM	H	19
1YB4	DGQTCKVANQIIVALNIEAVSEALVFASK	H	29
1YB4	PVRVRQAL	H	8
1YB4	GGFA	S	4
1YB4	RILEVHGERMI	H	11
1YB4	TFEP	C	4
1YB4	IALHQKDLNLALQSAKA	H	17
1YB4	PNTATCQELFNTCAA	H	15
1YB4	HSAM	G	4
1YB4	VQALELMA	H	8
3W6U	YGQAMKLVNQVVVALNTVAMVEGLKLAKA	H	29
3W6U	MDKVAEVL	H	8
3W6U	TRGAARS	C	7
3W6U	GAIELYLPKLLK	H	12
3W6U	DLSP	C	4
3W6U	AEHLKKDLGYVLEEARK	H	17
3W6U	PGAELAYELYRKMVE	H	15
3W6U	DGAGS	T	5
3W6Z	YGQAMMLVNQVVVALNTVAMVEGLKLAKA	H	29
3W6Z	GAIELYLPKLL	H	11
3W6Z	AEHLKKDLGYVLEEARKR	H	18
3WS7	YGQAMKLVNQVVVALNTVAMVEGLKLAKAL	H	30
3TRI	EDQIEKIAAL	H	10
3TRI	GPAYIFLIMEALQEAAEQ	H	18
3TRI	KETAELLTEQTVLGAARMAL	H	20
3TRI	VVQLRQFV	H	8
3TRI	TTEQAIKVLE	H	10
3TRI	LRELFIKALTAAVNRAKELS	H	20
3PEF	KGAEMKLVVNMVMGGMMACFCEGLALGEK	H	29
3PEF	TDAILDVIGA	H	10
3PEF	PMFALKGGLIR	H	11
3PEF	NFAP	C	4
3PEF	LKHMQKDLRLAVALGDRV	H	18
3PEF	VASAAANELFKGARA	H	15
3PEF	FSAIFKTY	G	8
3DOJ	NGAKMKLIVNMIMGSMMNAFSEGLVLADK	H	29
3DOJ	SDTLLDILDL	H	10
3DOJ	PMFKGKGPSMN	H	11
3DOJ	SYPP	C	4
3DOJ	LKHQQKDMRLALALGDE	H	17
3DOJ	PVAAAANEAFKKARS	H	15
3DOJ	FSAV	G	4
3DOJ	IEAVK	H	5
3PDU	QGARMKLVVNMIMGQMMTALGEGMALGRN	H	29
3PDU	GGQLLEVLDA	H	10
3PDU	PMFKGKGQMLLS	H	12
3PDU	EFPT	C	4
3PDU	LKHMQKDLRLAVELGDRL	H	18
3PDU	HGAATANESFKRARA	H	15
3PDU	FAAV	G	4
3PDU	FRVL	H	4
5JE8	SGTTVKLINNLLIGFYTAGVSEALTLAKK	H	29
5JE8	LDKMFDIL	H	8
5JE8	RIYERNYKS	H	9
5JE8	FIAPE	T	5
5JE8	NYEP	C	4
5JE8	VNLLKKDLGFAVDLAKE	H	17
5JE8	PVSEMLLNVYDEASQ	H	15
5JE8	AGYGE	T	5
5JE8	LYKKVS	H	6
2IZZ	IDAVTGL	H	7
2IZZ	GPAYAFTALDALADGGVK	H	18
2IZZ	RRLAVRLGAQALLGAAKMLLH	H	21
2IZZ	PGQLKDNV	H	8
2IZZ	ATIHALHVLES	H	11
2IZZ	FRSLLINAVEASCIRTRELQS	H	21
2GER	LIDAVTGLSGSGPAYAFTALDALADGGV	H	28
2GER	RRLAVRLGAQALLGAAKMLL	H	20
2GER	PGQLKD	H	6
2GER	PGGAT	S	5
2GER	IHALHVLE	H	8
2GER	SGGFR	T	5
2GER	SLLINAVEASCIRTRELQ	H	18
2GR9	IDAVTGLSGSGPAYAFTALDALADGGV	H	27
2GR9	PGQLKDN	H	7
2GR9	IHALHVLES	H	9
2GR9	FRSLLINAVEASCIRTRELQ	H	20
2GRA	IDAVT	H	5
2GRA	GLSGS	T	5
2GRA	GPAYAFTALDALADGGV	H	17
2GRA	FRSLLINAVEASCIRTRELQSMA	H	23
3CKY	AGDAVKIVNNLLLGCNMASLAEALVLGVK	H	29
3CKY	PETMQEIIG	H	9
3CKY	YAMEAK	H	6
3CKY	MEKFIM	I	6
3CKY	AGGF	S	4
3CKY	MDLQHKDLGLALEAGKEG	H	18
3CKY	PMTAMATQIFEGGRA	H	15
3CKY	MSAV	G	4
3CKY	IKVWEQMT	H	8
3CKY	GVSV	C	4
1Z82	VVGVEIAGALKNVIAIAAGILDG	H	23
1Z82	DNAKAALETRGIYEIARFGMF	H	21
1Z82	QKTF	H	4
1Z82	IGDLMVTCN	H	9
1Z82	RNRRFGELIAR	H	11
1Z82	PLKLLE	H	6
1Z82	GAFTVKAVMKIAKE	H	14
1Z82	PISEEVYRVVY	H	11
1Z82	PLQSMRDLM	H	9
5BSE	FDAITGL	H	7
5BSE	GPAYIYLAIEALADGGVA	H	18
5BSE	RDLALSLASQTVLGAASMATQ	H	21
5BSE	PGQLKDDV	H	8
5BSE	TTIAGVHELEK	H	11
5BSE	FRGILMNAVVAAAKRSQE	H	18
3G0O	AGSTVKIIHQLLAGVHIAAAAEAMALAAR	H	29
3G0O	LDVMYDVV	H	8
3G0O	WMFENRMQHVV	H	11
3G0O	DYTP	C	4
3G0O	VDIFVKDLGLVADTAKA	H	17
3G0O	PLASTALNMFTSASN	H	15
3G0O	AGYGK	T	5
3G0O	DSAVIKI	G	7
2W8Z	AGHYVKMVHNGIEYGDMQLIAEAYFLLKHVL	H	31
2W8Z	AAELHEVFADW	H	11
2W8Z	NKGEL	T	5
2W8Z	YLIEITADI	H	9
2W8Z	EETG	T	4
2W8Z	KAGQK	C	5
2W8Z	GTGK	T	4
2W8Z	WTSQNALDL	H	9
2W8Z	PIITESVFARFLSA	H	14
2W8Z	KDERVKASKV	H	10
2W8Z	AGPAVKPFE	C	9
2W8Z	RAHFIEAVRRALYMSKICSYAQGFAQMKAASEEY	H	34
2W8Z	WNLR	C	4
2W8Z	YGDIAMI	H	7
2W8Z	LQKIKEAYDR	H	10
2W8Z	SYFKDIVERYQDALREIVATAAMR	H	24
2W8Z	PGSASALAYYDSY	H	13
2W8Z	ANLIQAQRDYFG	H	12
2W90	AGHYVKMVHNGIEYGDMQLIAEAYFLLKHV	H	30
2W90	LDKAGQK	C	7
2W90	KDERVKAS	H	8
2W90	HTEWLK	C	6
2P4Q	AGHYVKMVHNGIEYGDMQLICEAYDIMKR	H	29
2P4Q	DKEISDVFAKWN	H	12
2P4Q	NGVL	T	4
2P4Q	FLVEITRDIL	H	10
2P4Q	LVEK	G	4
2P4Q	MDTAGQK	C	7
2P4Q	TGKWTAINALDL	H	12
2P4Q	TLIGEAVFARCLSA	H	14
2P4Q	KNERIRASKV	H	10
2P4Q	LPGPEVP	C	7
2P4Q	REQFVDDLEQALYASKIISYAQGFMLIREAAATY	H	34
2P4Q	WKLN	C	4
2P4Q	NPAIALMWR	H	9
2P4Q	VFLGQITKAYRE	H	12
2P4Q	KFFADAVTKAQSGWRKSIALATTY	H	24
2P4Q	PAFSTALSFYDGY	H	13
2P4Q	ANLLQAQRDYF	H	11
2P4Q	HINWT	C	5
2ZYA	AGHYVKMVHNGIEYGDMQLIAEAYSLLKGGL	H	31
2ZYA	NEELAQTFTEWNN	H	13
2ZYA	YLIDITKDI	H	9
2ZYA	LVDV	G	4
2ZYA	LDEAANK	C	7
2ZYA	TGKWTSQSALDL	H	12
2ZYA	SLITESVFARYIS	H	13
2ZYA	KDQRVAAS	H	8
2ZYA	LSGPQAQPAGD	C	11
2ZYA	KAEFIEKVRRALYLGKIVSYAQGFSQLRAASEEY	H	34
2ZYA	WDLN	C	4
2ZYA	YGEIAKI	H	7
2ZYA	RAGC	S	4
2ZYA	FLQKITDACAE	H	11
2ZYA	PYFKQIADDYQQALRDVVAYAVQN	H	24
2ZYA	PTFSAAVAYYDSY	H	13
2ZYA	IDKEG	S	5
2ZYA	HTEW	C	4
2ZYD	YLIDITKDIFT	H	11
2ZYD	WTSQSALDL	H	9
3FWN	EDGN	S	4
3FWN	FLQKITDAYAE	H	11
3FWN	PYFKQIADDYQQALRDVVAYAVQI	H	24
2ZYG	AGHYVKMVHNGIEYGDMQLIAEAYALLKGGL	H	31
2ZYG	NEELAQTFTEWNE	H	13
2ZYG	TGKWTSQSSLDL	H	12
2ZYG	SLITESVFARYISS	H	14
2ZYG	KDQRVAASKV	H	10
2ZYG	SGPQAQPA	C	8
2ZYG	KAEFIEKVRRALYLGKIVSYAQGFSQLRAASDEY	H	34
2ZYG	QFLQKITDAYAQ	H	12
2ZYG	PYFKQIADDYQQALRDVVAYAVQ	H	23
2ZYG	PTFSAAIAYYDSY	H	13
2IYO	AGHYVKMVHNGIEYGDMQLIAESYDLLKR	H	29
2IYO	NAEIQAIFEEW	H	11
2IYO	NEGEL	T	5
2IYO	YLIEITKEV	H	9
2IYO	KAGNK	C	5
2IYO	TGKWTSESALDL	H	12
2IYO	PLITESVFARYIST	H	14
2IYO	LSGPALDFS	C	9
2IYO	KKEVIEKIRKALYFSKIMSYAQGFAQLRKASEE	H	33
2IYO	WDLP	C	4
2IYO	YGTIAQI	H	7
2IYO	LQNITDAFDK	H	10
2IYO	DYFVDITKRYQEAVRDVVSLAVQA	H	24
2IYO	PTFTSAISYYDSY	H	13
2IYO	TDKAG	S	5
2IYP	YLIEITKEVLK	H	11
2IYP	DEGEG	S	5
2IYP	IVDK	H	4
2IYP	SGPALDFS	C	8
2IYP	KKEVIEKIRKALYFSKIMSYAQGFAQLRKASEEF	H	34
2IYP	YGTIAQ	H	6
2IYP	DYFVDITKRYQEAVRDVVSLAVQ	H	23
2IYP	HYDWYT	C	6
2JKV	AGHFVKMVHNGIEYGDMQLICEAYHLMKD	H	29
2JKV	QDEMAQAFEDW	H	11
2JKV	NKTEL	T	5
2JKV	FLIEITANILK	H	11
2JKV	RDSAGQK	C	7
2JKV	TGKWTAISALEY	H	12
2JKV	TLIGEAVFARCLSS	H	14
2JKV	KDERIQASKK	H	10
2JKV	LKGP	C	4
2JKV	FQFD	C	4
2JKV	KKSFLEDIRKALYASKIISYAQGFMLLRQAATEF	H	34
2JKV	GWTLN	C	5
2JKV	YGGIALM	H	7
2JKV	LGKIKDAFDR	H	10
2JKV	DFFKSAVENCQDSWRRAVSTGVQA	H	24
2JKV	PCFTTALSFYDGY	H	13
2JKV	ASLIQAQRDYFG	H	12
2JKV	KPGQFI	E	6
2JKV	VSSSSYNA	C	8
4YPO	FKDETETDLFGEQT	H	14
4YPO	VLCG	T	4
4YPO	GTEELVKAGFEVMVE	H	15
4YPO	AELAYFEV	H	8
4YPO	LKLIVDLMYEGGLARMYYS	H	19
4YPO	DTAEFGGYLSGPRV	H	14
4YPO	AGTKERMRDILREIQ	H	15
4YPO	SFVHKLVADVE	H	11
4YPO	KQLEELRRQNA	H	11
4YPO	PIEVVGKKLR	H	10
3K96	MIGVELCGSVKNILAIATGISDG	H	23
3K96	SNARAALITRGLTEMGRLVSV	H	21
3K96	QETL	H	4
3K96	LGDLVLTCT	H	9
3K96	RNRRFGLALGE	H	11
3K96	KKEAQQAI	H	8
3K96	GLYNTDQVHALAQK	H	14
3K96	PLTFQVHRILH	H	11
3K96	PQQAVQELL	H	9
4KUE	VNRILIPMINEATFILQ	H	17
4KUE	EEDIDAAMKLGA	H	12
4KUE	PLALGDLI	H	8
4KUE	LDVCLAIMDVLYNET	H	15
4KUE	SLLRKYVR	H	8
4KUH	SLLRKYVRA	H	9
4XEH	FKEETETDLFGEQV	H	14
4XEH	GGIMELIKASFETLVE	H	16
4XEH	PEVAYFET	H	8
4XEH	LKLIVDLIYEKGLTGMLRA	H	19
4XEH	DTAKYGGITVGKFI	H	14
4XEH	KSVRDKMKIVLERIR	H	15
4XEH	EFAREWIKEYE	H	11
4XEH	PTVFKELSELE	H	11
4XEH	TIETVGRKLREMM	H	13
4XDZ	NELKLIVDLIYEKGLTGMLRA	H	21
5E4R	PEVAYFETVNELKLIVDLIYEKGLTGMLR	H	29
5E4R	PTVFKELSELEG	H	12
5E4R	TIETVGRKLREMMF	H	14
4PZC	VNRILCPMINEAFCVLG	H	17
4PZC	PEEIDEGMKLGC	H	12
4PZC	PLALADMI	H	8
4PZC	LDTMLAVMEVLYTEF	H	15
4PZC	MLMREMVAA	H	9
4PZD	RKTG	T	4
4PZE	PEEIDEGMKLG	H	11
4PZE	LDTMLAVMEVLYTE	H	14
4XDY	FEQETYEDLFGEQC	H	14
4XDY	GGLVELMRNGFEVLVE	H	16
4XDY	PEMAYFEC	H	8
4XDY	HEMKLIVDLVWQGGIKRMAEV	H	21
4XDY	NTAEYGMWAVGHQI	H	14
4XDY	PEVKEKMKEALKRVE	H	15
4XDY	EFANEWVDEYK	H	11
4XDY	PFLKASREKMGE	H	12
4XDY	QVETVGAEIRK	H	11
4DYD	LNSLLVPLLDAAAELLV	H	17
4DYD	PETIDKTWRIGT	H	12
4DYD	PFEIFDIV	H	8
4DYD	LTTAYNISS	H	9
4DYD	PKQREFAAYLKEN	H	13
4DYD	LATG	T	4
4,00E+13	LTTAYNIS	H	8
4DLL	SGQLTKLANQMIVGITIGAVAEALLFATK	H	29
4DLL	MAKVKEAI	H	8
4DLL	RVLQ	H	4
4DLL	HGQRMV	H	6
4DLL	DFAP	C	4
4DLL	LSIQLKDMRNALATAQE	H	17
4DLL	PITGLFEQLYAEGV	H	14
4DLL	EHGLTD	T	6
4DLL	LFVELAS	H	7
4KQX	FAEETEEDLFGEQA	H	14
4KQX	GGLVELVKAGFETLTE	H	16
4KQX	PELAYFEC	H	8
4KQX	MKMIVDLMYES	H	11
4KQX	IHFMNYS	H	7
4KQX	NTAEYGEYYAGPKV	H	14
4KQX	EQSREAMKEILKRIQ	H	15
4KQX	SFAQEFVDDCN	H	11
4KQX	KRLLEQREAINT	H	12
4KQX	PIETTGAQIRS	H	11
4KQW	HEMKMIVDLMYES	H	13
4KQW	SFAQEFVDDC	H	10
4KQW	NNGH	T	4
4KQW	KRLLEQREAIN	H	11
4KQW	FSWI	C	4
1WPQ	VDTVEICGALKNVVAVGAGFCDG	H	23
1WPQ	DNTKAAVIRLGLMEMIAFAKLF	H	22
1WPQ	ATFL	G	4
1WPQ	VADLITTCYG	H	10
1WPQ	RNRKVAEAFART	H	12
1WPQ	IEQLEKEL	H	8
1WPQ	QKLQ	C	4
1WPQ	GPETARELYSILQHK	H	15
1WPQ	PLFMAVYKVCY	H	11
1WPQ	VGEF	G	4
1WPQ	IHCLQ	H	5
1X0V	SATFL	G	5
1X0V	QGPETARELYSILQHK	H	16
1X0X	GPETARELYSILQ	H	13
1X0X	FIHCLQ	H	6
2PLA	ADTVELCGALKNIVAVGAGFCDG	H	23
2PLA	DNTKAAVIRLGLMEMIAFARIF	H	22
2PLA	TATF	H	4
2PLA	RNRRVAEAFART	H	12
2PLA	IEELEKEML	H	9
2PLA	GPQTSAEVYRILKQK	H	15
2PLA	PLFTAVYQICY	H	11
2PLA	EMLSCLQ	H	7
4J0E	VNRLLIPYFFEAARMYER	H	18
4J0E	MTDIDEAMKLGA	H	12
4J0E	PFELADYI	H	8
4J0E	LDTVKFVMDGWAAK	H	14
4J0E	PLVDKLVA	H	8
4J0F	FEAS	C	4
2I9P	TGQAAKICNNMLLAISMIGTAEAMNLGIR	H	29
2I9P	PKLLAKILN	H	9
2I9P	WSSDT	H	5
2I9P	TTLMAKDLGLAQDSATS	H	17
2I9P	LLGSLAHQIYRMMCA	H	15
2I9P	VFQFL	H	5
2GF2	PSAN	G	4
2GF2	LLGSLAHQIYRMMC	H	14
2GF2	EEET	C	4
3RQS	VNRLLVPYLMEAIRLYE	H	17
3RQS	KEDIDTAMKLGA	H	12
3RQS	PFELLDYV	H	8
3RQS	LDTTKFIVDGWHEM	H	14
3RQS	PSLNKLVA	H	8
1YJ8	IEVEICGALKNIITLACGFCDG	H	22
1YJ8	TNSKSAIIRNGINEMILFGKVF	H	22
1YJ8	ENILL	G	5
1YJ8	FADIITSF	H	8
1YJ8	LAGR	S	4
1YJ8	NAKCSAEFIKS	H	11
1YJ8	WEELENEIL	H	9
1YJ8	QGTVTLKYVYHMIKE	H	15
1YJ8	PLFTVLHKISF	H	11
1YJ8	SLLKTF	H	6
1YJ8	NKINQ	C	5
4FGW	VAGISICGALKNVVALGCGFVEG	H	23
4FGW	GNNASAAIQRVGLGEIIRFGQMF	H	23
4FGW	EETYYQ	H	6
4FGW	VADLITTCA	H	9
4FGW	RNVKVARLMAT	H	11
4FGW	AWECEKELL	H	9
4FGW	GLITCKEVHEWLETC	H	15
4FGW	PLFEAVYQIVY	H	11
4FGW	LPDMI	H	5
4JJF	AELLGPVC	H	8
4JJF	SALTAITYAGILSYRDSVTQV	H	21
4JJF	ASFAQMMAKESLEQITALMEKV	H	22
4JJF	PGAL	G	4
4JJF	LGTA	H	4
4JJF	GASAE	G	5
4JJF	LPTVFEILEKR	H	11
4JJG	LGPVC	H	5
4JJG	SALTAITYAGILSYRDSVTQVL	H	22
4JJG	MEEN	H	4
4JJG	PGALLG	G	6
4JJG	ADSM	G	4
4JJG	ASAE	G	4
4IM7	LPYEEMKLRM	H	10
4IM7	NGSHSFLAYLGYL	H	13
4IM7	INDC	H	4
4IM7	EHYRHAAYTLMLQ	H	13
4IM7	LKVQ	C	4
4IM7	LQDYANRLIERY	H	12
4IM7	TWQIA	H	5
4IM7	GSQKLPQR	H	8
4IM7	LDSVRWHLA	H	9
4IM7	DLLALGVAGWMRY	H	13
4IM7	IEISD	C	5
4IM7	LPVIQKAVQ	H	9
4IM7	TARVQSLL	H	8
4IM7	KAIF	H	4
4IM7	SLFTTKVTEAYLSLLAHGAKATVAKYSV	H	28
5E4R	LFGEQV	H	6
2UYY	NAAKMMLIVNMVQGSFMATIAEGLTLAQV	H	29
2UYY	QQTLLDILNQ	H	10
2UYY	IFLDQKCQNILQ	H	12
2UYY	NFKP	C	4
2UYY	LKYIQKDLRLAIALGDA	H	17
2UYY	PMAAAANEVYKRAKA	H	15
2UYY	MSAVYRA	G	7
2I76	KKAYHLAAVIAS	H	12
2I76	PVALAYLSKRIYT	H	13
2I76	PELLIHTLMKGVADNIKK	H	18
2I76	VECS	G	4
2I76	PVKR	H	4
2I76	WQVVEEERREYEKIF	H	15
2I76	VLYDEIVKLLREVAES	H	16
2ZYA	HTEWL	C	5
4XDZ	RGMK	C	4
4KQX	FSWIKKED	C	8
2I9P	REEET	C	5
2IZZ	MADQE	C	5
1WP4	AGHAVKAINNALLAVNLWAAGEGLLALVK	H	29
1WP4	AEKALEVI	H	8
1WP4	NATEN	H	5
1WP4	IPQR	H	4
1WP4	AFPK	C	4
1WP4	LGLLVKDLGIAMGVL	H	15
1WP4	KAPS	C	4
1WP4	PLLRLAREVYEMAKREL	H	17
1WP4	HVEA	G	4
1WP4	LRLLERWG	H	8
3OBB	AGQVAKVCNNQLLAVLMIGTAEAMALGVA	H	29
3OBB	AKVLAEIMR	H	9
3OBB	WALEV	H	5
3OBB	PASR	G	4
3OBB	AQLMAKDLGLAQEAAQAS	H	18
3OBB	PMGSLALSLYRLLLK	H	15
3OBB	FSVV	G	4
3OBB	QKLF	H	4
3Q3C	AQLMAKDLGLAQEAAQA	H	17
3Q3C	FSVVQKL	G	7
1VPD	AGNVTKLANQVIVALNIAAMSEALTLATK	H	29
1VPD	PDLVYQAI	H	8
1VPD	TVLDAKAPMVM	H	11
1VPD	IDLHIKDLANALDTSHGV	H	18
1VPD	PLTAAVMEMMQALRA	H	15
1VPD	LACYYEKLA	H	9
1VPD	VEVTR	C	5
4GWG	RDSAG	C	5
4GWG	KWTAISALEY	H	10
4GWG	KDERIQAS	H	8
4GWG	LKGPQKFQFD	C	10
4GWG	WTLN	C	4
4GWG	VFLGKIKDAFDR	H	12
4GWG	HTNWT	C	5
1PGN	HKEMAKAFEEW	H	11
1PGN	FLIEITASILK	H	11
1PGN	LKGPQNIPFE	C	10
1PGN	FLGKIKDAFDR	H	11
1PGN	DFFKSAVENCQDSWRRAISTGVQA	H	24
1PGN	PCFTTALSFYDGYR	H	14
1PGN	HTNW	C	4
1PGO	RGGC	S	4
1PGP	YGGIALMW	H	8
4GWK	TLIGEAVFARCLS	H	13
1PGJ	AGSCVKMYHNSGEYAILQIWGEVFDILRA	H	29
1PGJ	NDEVAAVLEDWKS	H	13
1PGJ	YMLDISIAAAR	H	11
1PGJ	LTEH	G	4
1PGJ	MDRIGSK	C	7
1PGJ	TGLWSAQEALEI	H	12
1PGJ	PSLNMAVVSRQFTM	H	14
1PGJ	KTERQANASN	H	10
1PGJ	PGIT	T	4
1PGJ	QSPGYTL	C	7
1PGJ	PEIKQLYDSVCIAIISCYAQMFQCLREMDKVH	H	32
1PGJ	NFGLN	C	5
1PGJ	LPATIA	H	6
1PGJ	LKPMTEAFEK	H	10
1PGJ	QTEIRAGLQNYRDMVALITSK	H	21
1PGJ	LEVSI	C	5
1PGJ	PVLSASLNYVTAM	H	13
1PGJ	YGQLVSLQRDVFG	H	13
1PGJ	VDKDG	S	5
1PGJ	SFQWPELQ	C	8
2AHR	FDTFTALA	H	8
2AHR	SPAYIYLFIEALAKAGVK	H	18
2AHR	KAKALEIVTQTVLASASNLKT	H	21
2AHR	PHDFIDAI	H	8
2AHR	TTIAGLMELERL	H	12
2AHR	LTATVSSAIDKTIDKAKS	H	18
2AMF	KAKALEIVTQTVLASASNLK	H	20
2AMF	TTIAGLMELER	H	11
1YQG	KMHGITGI	H	8
1YQG	GPAYVFYLLDALQNAAIR	H	18
1YQG	MAEARALSLATFKGAVALAEQT	H	22
1YQG	FEKLQKN	H	7
1YQG	TTHEAVEAFRR	H	11
1YQG	VAEAISEGVCACVRRSQEMER	H	21
2I76	VLYDEIVKLLREVAESER	H	18
2B0J	ANLIGPVC	H	8
2B0J	SAVTATVYAGLLAYRDAVT	H	19
2B0J	ADFAQMMADEALTQIHNLMKEK	H	22
2B0J	MEEA	H	4
2B0J	PAALLG	G	6
2B0J	ILPTALKVLEK	H	11
2B0J	KVVE	C	4
3DAF	IGPVC	H	5
3DAF	SAVTATVYAGLLAYRDAVTK	H	20
3DAF	IANMEE	G	6
3DAF	ILPTALKVLEV	H	11
3F46	PAAL	G	4
3F46	KVVEE	C	5
3H65	GPLA	G	4
2F1K	PADHDQAVAWI	H	11
2F1K	HLPVMVSAALIQACA	H	15
2F1K	GDILKLAQNL	H	10
2F1K	SGFRDTS	H	7
2F1K	PELGTMMATY	H	10
2F1K	QRALLKSLQDYRQHLDQLITLIS	H	23
2F1K	WPELHRLLQQTNGDR	H	15
2G5C	PELHDYVFGVV	H	11
2G5C	HLPHAVAFALVDTLIHM	H	17
2G5C	FTRIAK	C	6
2G5C	PIMWRDIFLE	H	10
2G5C	KENVMKAIEGFEKSLNHLKELIV	H	23
2G5C	EEELVEYLKEVKIKRM	H	16
2PV7	ATEHDHNMTYI	H	11
2PV7	ALRHFSTFANGLHL	H	14
2PV7	LANLLA	H	6
2PV7	PIYRLELAMIGRLF	H	14
2PV7	AELYADII	H	8
2PV7	MDKSEN	C	6
2PV7	LAVIETLKQTYDEALTFFE	H	19
2PV7	RQGFIDAFHKVRDWF	H	15
2PV7	YSEQFLKESRQLLQQ	H	15
2G5C	EEELVEYLKEVKIKR	H	15
1NP3	FKDETETDLFGEQA	H	14
1NP3	GGCVELVKAGFETLVE	H	16
1NP3	LKLIVDLMYEGGIANMNYS	H	19
1NP3	NNAEYGEYVTGPEV	H	14
1NP3	AESRAAMRNALKRIQ	H	15
1NP3	EYAKMFITEGA	H	11
1NP3	PSMTAYRRNNAA	H	12
1NP3	PIEQIGEKLR	H	10
4XIY	LKLIVDLMFEGGIANMNYS	H	19
4XIY	EQSRQAMRNALKRIQ	H	15
4XIY	PSMTAYRRNNA	H	11
4XIY	QIEVVGEKLRT	H	11
3FR7	LEQEYKSDIFGER	H	13
3FR7	GILL	T	4
3FR7	GAVHGIVEALFRRYTE	H	16
3FR7	EEMAYKNTVEGIT	H	13
3FR7	IISKTISKK	H	9
3FR7	MLEVYN	H	6
3FR7	EEGKKEFNKAYSASFYPCMDILYECYEDVAS	H	31
3FR7	SEIRSVVLAGR	H	11
3FR7	PAFPMGN	C	7
3FR7	RMWKVGEKVRST	H	12
3FR7	DLGPLH	C	6
3FR7	PFTAGVYVALMMAQIEVLRK	H	20
3FR7	YSEIINES	H	8
3FR7	IESVD	H	5
3FR7	LNPFMHAR	H	8
3FR7	VAFMVDN	H	7
3FR7	TTARLGSRKWAPRFDYILTQ	H	20
3FR7	AFVTVD	H	6
3FR7	APIN	C	4
3FR7	QDLISNFMS	H	9
3FR7	VHGAIEVCA	H	9
3FR8	MLEVYNS	H	7
3FR8	RMWKVGEKVRS	H	11
3FR8	NPFMHAR	H	7
3FR8	VAFMV	H	5
3FR8	AFVTVDK	H	7
3FR8	VHGAIEVC	H	8
3FR8	DISV	C	4
1QMG	GAVHGIVECLFRRYTE	H	16
1QMG	EDLAYK	H	6
1QMG	VECIT	H	5
1QMG	VISKTIST	H	8
1QMG	MLALYN	H	6
1QMG	EEGKKDFQAAYSASYYPSMDILYECYEDVAS	H	31
1QMG	PAFPMGK	C	7
1QMG	DLGPLY	C	6
1QMG	PFTAGVYVALMMAQIEILRKK	H	21
1QMG	IEAVD	H	5
1QMG	NPFMHARGVSFMV	H	13
1QMG	TTARLGSRKWAPRFDYILSQ	H	20
1QMG	ALVAVD	H	6
1QMG	QDLISNFLS	H	9
1QMG	VHEAIGVCA	H	9
1QMG	VDISVT	C	6
3FR8	DISVPANADFVRPELR	C	16
1YVE	PFTAGVYVALMMAQIEILRK	H	20
1YVE	VSFMV	H	5
1F0Y	LDTTKFIVDGWHE	H	13
1F0Y	MDAE	T	4
1F0Y	KKTG	T	4
1M75	VSRLLVPYLMEAIRLYER	H	18
3HDH	VNRLLVPYLIEAVRLYE	H	17
3HDH	LDTTKFIIDGWHE	H	13
3HDH	MDSQ	T	4
3HDH	PAMNKLVA	H	8
2HDH	YKAA	C	4
1WDK	VNRVLFPYFGGFAKLVS	H	17
1WDK	FVRIDKVMEKF	H	11
1WDK	PAYLMDVV	H	8
1WDK	IDTGHHGRDVMAEG	H	14
1WDK	PDRM	H	4
1WDK	AIDALYE	H	7
1WDK	QKNG	T	4
1WDK	EADKKGKQK	C	9
1WDK	SVLEVL	H	6
1WDK	VYEQR	C	5
1WDL	AYEADK	E	6
1WDL	KQKKL	E	5
1WDM	VNRVLFPYFGGFAKLV	H	16
1WDM	YEADKKGKQKK	C	11
2D3T	AIDALY	H	6
2D3T	LEVL	H	4
1WDK	DEDIINWMMIPLCLETVRCLED	H	22
1WDK	IVET	S	4
1WDK	AAEADMGLVYG	H	11
1WDK	ALRYIDSI	H	8
1WDK	VAEFVALADQ	H	10
1WDK	AKLREMAK	H	8
1WDL	DEDIINWMMIPLCLETVRCLE	H	21
1WDL	AAEADMGLVY	H	10
1WDL	ALRYID	H	6
1DLI	ASEAEAVKLFANTYLALRVAYFNELDTYAES	H	31
1DLI	SHMIIQGIS	H	9
1DLI	NNPS	C	4
1DLI	CLPKDTKQLLAN	H	12
1DLI	LIEAIVSSNNVRKSYI	H	16
1DLJ	SLPKDTKQLLANY	H	13
1MFZ	VEVAEMIKYTCNVWHAAKVTFANEIGNIAKA	H	31
1MFZ	GREVMDVI	H	8
1MFZ	HKLNL	T	5
1MFZ	LPKDVRALTYRASQ	H	14
1MFZ	LMRSNSNQ	H	8
1MUU	VEVAEMIKYTCNVWHAAKVTFANEIGNIAKAV	H	32
1BG6	VLHTSL	H	6
1BG6	VNAVM	H	5
1BG6	PLPTL	H	5
1BG6	AARCE	H	5
1BG6	YYLEG	H	5
1BG6	PSVGSLAEKVDAERIAIAK	H	19
1BG6	LNVPS	C	5
1BG6	VCEW	H	4
1BG6	YKESYGQSPA	C	10
1BG6	IYEAVQ	H	6
1BG6	RYFFEDVS	H	8
1BG6	LVPLSELGRA	H	10
1BG6	PLIDAVLDLISSL	H	13
1BG6	FRKE	H	4
1BG6	LEKLG	T	5
1BG6	AAGIRSAV	H	8
1TXG	IIGTEITSALKNVYSIAIAWIRGYESRK	H	28
1TXG	SNAKGVIATRAINEMAELIEIL	H	22
1TXG	RETAF	G	5
1TXG	FGDLIA	H	6
1TXG	GRNGMLGELLG	H	11
1TXG	IDEAMEELER	H	10
1TXG	VGVV	C	4
1TXG	EGYKTAEKAYRLSSK	H	15
1TXG	KLLDSIYRVLY	H	11
1TXG	VEEVLFELA	H	9
1EVY	TVGCEVASAVKNVLAIGSGVANG	H	23
1EVY	LNARAALIMRGLLEIRDLTAA	H	21
1EVY	SAVF	T	4
1EVY	LGDLQLTC	H	8
1EVY	RNFTVGKKLG	H	10
1EVY	IEEIQ	H	5
1EVY	RTSKAVA	C	7
1EVY	EGVATADPLMRLAKQL	H	16
1EVY	PLCHQIYEIVY	H	11
1EVY	PRDALADL	H	8
1EVY	QDEGLPP	C	7
1EVZ	LGDLQLTCS	H	9
1EVZ	IEEI	H	4
1EVZ	QRTSKAVA	C	8
1EVZ	EGVATADPLMRLAKQ	H	15
1EVZ	PRDALADLL	H	9
1M67	RNFTVGKKLGK	H	11
1N1E	LGDLQLT	H	7
1N1E	IEEIQR	H	6
1N1E	EGLPP	C	5
1KS9	IRAELWRKLAVNCVINPLTAI	H	21
1KS9	NGELRH	G	6
1KS9	PQEIMQICEEVAAVIERE	H	18
1KS9	HHTS	C	4
1KS9	AEDLRDYVMQVIDA	H	14
1KS9	SMLQDIR	H	7
1KS9	NGFLLRRARAH	H	11
1KS9	PENTRLFEMVKRKES	H	15
1YON	IRAELWRKLAVNCVINPLTAIW	H	22
1YON	PQEIMQICEEVAAVIER	H	17
1YON	NGFLLRRARA	H	10
1YON	PENTRLFEMVKRKE	H	14
2OFP	RAELWRKLAVNCVINPLTAIW	H	21
1I36	DASAIKMLRSSYTKGVSALLWETLTAAHR	H	29
1I36	EEDVLEMLE	H	9
1I36	RESAISRLKSSCI	H	13
1I36	ARRRYEEMKEVQDMLA	H	16
1I36	MPTCIIRIFDKL	H	12
1I36	KDVKVSAD	C	8
1I36	ARLQ	G	4
1LJ8	TPYEEMKIGLLNGSHLALTYLGFLK	H	25
1LJ8	VHETM	H	5
1LJ8	PLFVAYMRAYMDL	H	13
1LJ8	LAPV	C	4
1LJ8	LTDYKQTLVDRF	H	12
1LJ8	LERVC	H	5
1LJ8	GSSKFPKF	H	8
1LJ8	VPTINRLIAD	H	10
1LJ8	ERAALVVAAWALY	H	13
1LJ8	YTIPD	C	5
1LJ8	AEFCQGL	H	7
1LJ8	ISQRL	H	5
1LJ8	EEIF	H	4
1LJ8	PEFVAAFERCYGSLRDNGVTTTLKHL	H	26
1M2W	YTIP	C	4
1M2W	GTAIPN	T	6
1M2W	PEFVAAFERCYGSLRDNGVTTTLKHLL	H	27
1UTR	LQVLEAL	H	7
1UTR	NYEAAL	H	6
1UTR	SDLQNAGTQLKRLV	H	14
1UTR	ETRINIVKLTEKI	H	13
1UTR	SPLC	C	4
1ZKR	MEIC	C	4
1ZKR	PAVKRDVDLFLT	H	12
1ZKR	PDEYVEQVAQY	H	11
1ZKR	PVVLENARILKNCVDAK	H	17
1ZKR	EEDKENALSLLDKIY	H	15
1ZKR	PLCV	H	4
1PUO	PIFYDVFFAVAN	H	12
1PUO	ELLLDLSLTK	H	10
1PUO	EPERTAMKKIQDCYVENGLISRVLDGLVMTTIS	H	33
1ZKR	MAET	S	4
1ZKR	PIFYDVFFAVA	H	11
1ZKR	EPERTAMKKIQDCYVE	H	16
1ZKR	DGLVMTTIS	H	9
1ZKR	KDCM	T	4
1PUO	PDEYVEQVA	H	9
1JS4	YAEALQKSMFFYEA	H	14
1JS4	LNDG	T	4
1JS4	DLTG	C	4
1JS4	GFPMAFTATMLAWGAIE	H	17
1JS4	PEGYIR	H	6
1JS4	MPYLKDNLRWVNDYFIK	H	17
1JS4	LYVQV	E	5
1JS4	GDADH	H	5
1JS4	SFKV	E	4
1JS4	SDVAAETAAAMAASSIVF	H	18
1JS4	PAYAATLVQHAKQLYTFADT	H	20
1JS4	GAFY	H	4
1JS4	QDELVWGAYWLYKAT	H	15
1JS4	DSYLAKAEYE	H	10
1JS4	SYGTYVLLAKET	H	12
1JS4	QKYIDDANRWLDY	H	13
1JS4	ALRYAANTAFVALVYAKV	H	18
1JS4	PVRKQRYHDFAVRQINYAL	H	19
1JS4	FGNN	S	4
1JS4	RTAH	H	4
1JS4	SPAE	S	4
1JS4	VGGP	C	4
1JS4	DAYTDD	C	6
1JS4	AGFSSALAMLVEEY	H	14
1JS4	GGTPL	C	5
1JS4	PTEEP	C	5
1TF4	GDADHK	H	6
1TF4	YVAN	T	4
1TF4	TDYN	G	4
3TF4	DLTGG	C	5
3TF4	PAGAF	T	5
3TF4	SYGTYVLLAKE	H	11
3TF4	PVRKQRYHDFAVRQINYA	H	18
3TF4	IASPAE	S	6
4TF4	DSYLAKAEYEY	H	11
1CLC	MNVY	T	4
1CLC	EDAFKTAMLGMYL	H	13
1CLC	VSATY	E	5
1CLC	IHYSH	E	5
1CLC	GPCH	C	4
1CLC	DYIN	T	4
1CLC	KDSTK	C	5
1CLC	VVNAGITVGSMFLAWEH	H	17
1CLC	KDQL	H	4
1CLC	PEKN	G	4
1CLC	DFLDELKYEIDWIL	H	14
1CLC	AHKVS	E	5
1CLC	FFVPW	E	5
1CLC	SAATADFVAMTAMAARIF	H	18
1CLC	PQYAEKCINAAKVSYEFLKN	H	20
1CLC	NVFANQ	C	6
1CLC	GEYAT	C	5
1CLC	ADDRLWAAAEMWETL	H	15
1CLC	EEYLRDFENRAA	H	12
1CLC	ANLGMFTYLL	H	10
1CLC	PALVQSIKDSLLSTADSIVRTSQ	H	23
1CLC	TLGT	T	4
1CLC	CNGTVVR	H	7
1CLC	TMILQVANKI	H	10
1CLC	NDYVNAALDAISHVF	H	15
1CLC	LGIN	S	4
1CLC	RRSGA	H	5
1CLC	VGGGW	C	5
1CLC	DWVDI	C	5
1CLC	INWNAALIYALA	H	12
1CLC	GFVN	T	4
1G87	YGEALQKSIMFYEFQ	H	15
1G87	MKDG	T	4
1G87	NLPMSYTSAMLAWSLYEDKDAYDKS	H	25
1G87	TKYIMDGIKWANDYFIK	H	17
1G87	YYYQV	E	5
1G87	GGKDH	H	5
1G87	SAVCASTAASLASAAVVF	H	18
1G87	PTYAEKCISHAKNLFDMADKA	H	21
1G87	AASGY	T	5
1G87	YDDLSWAAVWLYLAT	H	15
1G87	STYLDKAES	H	9
1G87	HYGAELLLAKLT	H	12
1G87	QLYKDSIEMNLDFW	H	14
1G87	SLRHATTQAFLAGVYAE	H	17
1G87	PSKVSVYKDFLKSQIDYAL	H	19
1G87	YGVN	S	4
1G87	SPTY	S	4
1G87	VGGPD	C	5
1G87	GYTDE	C	5
1G87	YVNN	H	4
1G87	CDYNAGFTGALAKMYKHS	H	18
1G87	GGDPI	C	5
1G87	IEKIT	C	5
1K72	YGEALQKSIMFYE	H	13
1KFG	MKDGSDVG	T	8
1RQ5	TQMKYDALAFFYH	H	13
1RQ5	MPYA	T	4
1RQ5	PQKNY	C	5
1RQ5	DVTG	C	4
1RQ5	VVNGGIAVWTLMNMYERAKIR	H	21
1RQ5	GMNI	S	4
1RQ5	PEQN	T	4
1RQ5	DILDEARWEIEFFKKM	H	16
1RQ5	KIHD	E	4
1RQ5	RPVS	C	4
1RQ5	TAATLNFAATLAQSARLW	H	18
1RQ5	PTFAADCLEKAEIAWQAALK	H	20
1RQ5	IYAEYTP	C	7
1RQ5	GSGGPGG	S	7
1RQ5	GPYND	C	5
1RQ5	GDEFYWAACELYVTT	H	15
1RQ5	DEYKNYLM	H	8
1RQ5	PHYL	T	4
1RQ5	MGENGGANG	C	9
1RQ5	EDNG	T	4
1RQ5	LGTITLAL	H	8
1RQ5	ATDIQKARNNIAKAADRWLENIEE	H	24
1RQ5	IKQA	C	4
1RQ5	EDER	S	4
1RQ5	SNSFILNQMIVMGYAYDF	H	18
1RQ5	SKYLDGMFDGISYL	H	14
1RQ5	DQSY	C	4
1RQ5	PLQNP	C	5
1RQ5	PAPP	C	4
1RQ5	SGGPN	C	5
1RQ5	PTINAA	H	6
1RQ5	CFIDH	C	5
1RQ5	VNWNAPFAWVTAYLDE	H	16
1UT9	DIYTQ	T	5
1UT9	MKYDALAFFYH	H	11
1UT9	GHIG	S	4
1UT9	AGDH	S	4
1UT9	VVNGGIAVWTLMNMYERAKI	H	20
1UT9	EYTP	C	4
1UT9	GSGG	S	4
1UT9	GPYN	C	4
1UT9	MGENGG	C	6
1UT9	QGLGTITLAL	H	10
1UT9	ATDIQKARNNIAKAADRWLENIE	H	23
1UT9	SNSFILNQMIVMGYAYDFT	H	19
1UT9	KYLDGMFDGISYL	H	13
1UT9	WSTN	H	4
1UT9	VNWNAPFAWVTAYLDQYT	H	18
1G87	GTYN	C	4
1H54	QESLTAAMHQLSDKV	H	15
1H54	YEDLLNAHTAIWAQRWE	H	17
1H54	VVIK	E	4
1H54	DESQQGIRFNLFQLFST	H	17
1H54	LNIG	C	4
1H54	PKGF	T	4
1H54	DTEA	H	4
1H54	AFPVYLGI	H	8
1H54	PKVTRNLLMYRY	H	12
1H54	LDGAYINAQ	H	9
1H54	ALFP	C	4
1H54	FDGI	S	4
1H54	CHNE	C	4
1H54	WEIT	H	4
1H54	HRNGDIAFAIYNYTRYT	H	17
1H54	SYVLH	T	5
1H54	EGAKVLTEISRFWADR	H	16
1H54	KRNN	T	4
1H54	WDTNMLAQWTLKYTLEIL	H	18
1H54	QDTAKQL	H	7
1H54	DEEKTKWQDIVD	H	12
1H54	KDLN	T	4
1H54	DIEP	C	4
1H54	WDKILR	H	6
1H54	VLQGIWD	H	7
1H54	PEQKKANFDFY	H	11
1H54	SPAIHSVLAAD	H	11
1H54	EDKAVELY	H	8
1H54	SRTARLDLDNYN	T	12
1H54	ITSMT	G	5
1H54	GAWIAVV	H	7
1H54	QLHY	E	4
1H54	APFLP	C	5
1H54	SYTFRQVF	E	8
1H54	RLIEVSVH	E	8
1H54	GPHFKLLS	E	8
1H54	LTIDV	E	5
1H54	AAAAA	E	5
1V7V	NGERLREH	H	8
1V7V	VANIDAAFAAIKAHWDERC	H	19
1V7V	FQVK	E	4
1V7V	QGLDTMI	H	7
1V7V	WTLYQAETCVVW	H	12
1V7V	YRDTAQD	H	7
1V7V	PEMTRKRIVDLLR	H	13
1V7V	PDWF	G	4
1V7V	DPEKEDVAPSKSPTVVPTPSDEDKIHG	C	27
1V7V	DHLWLIPTICKYVMET	H	16
1V7V	TSFFD	G	5
1V7V	VYEHMKAALDFSAE	H	14
1V7V	DWND	S	4
1V7V	NLGGGES	E	7
1V7V	SMVSFLHFWALQEFIDLAKFL	H	21
1V7V	DQDVNTYTEMAANVREACETH	H	21
1V7V	DEGG	T	4
1V7V	LESNTLAVL	H	9
1V7V	QERGEQAMDAVDEHL	H	15
1V7V	FVTR	G	4
1V7V	NPWAWVAETK	H	10
1V7V	GDRAMKFYDAL	H	11
1V7V	PYNQ	G	4
1V7V	IEKR	H	4
1V7V	VQFI	E	4
1V7V	QDHG	T	4
1V7V	ANHP	E	4
1V7V	GTSGWAYFAVTN	H	12
1V7V	GFEVTRQW	E	8
1V7V	ATYHIQVE	E	8
1V7V	VKSITL	E	6
1V7V	PPQA	C	4
1V7V	DNQVVVVL	E	8
1V7W	DHLW	G	4
1V7W	LIPTICKYVMET	H	12
1V7W	GGGES	E	5
1V7W	TSGWAYFAVTN	H	11
1H54	AAAA	C	4
1UG9	GALRTQYDVSLMTVKS	H	16
1UG9	ARDMYQSVTALLAA	H	14
1UG9	EEAAARGVEWLFTY	H	14
1UG9	GQNGIQ	C	6
1UG9	DETAFPILLANQI	H	13
1UG9	AGFYRN	H	6
1UG9	LKPAADYLVAA	H	11
1UG9	TSTLASQIAALAAAADIAGK	H	20
1UG9	AGSAAVYRATADEWQ	H	15
1UG9	TEKWM	H	5
1UG9	GGFL	G	4
1UG9	EFVR	H	4
1UG9	PYVADSLAETDASI	H	14
1UG9	SQET	E	4
1UG9	GRMW	E	4
1UG9	TGIGR	C	5
1UG9	LLSGERGEYALA	H	12
1UG9	LPYLETMHS	H	9
1UG9	YMIP	C	4
1UG9	SWAMAQYVRLAAGVKA	H	16
1UG9	QNVAARY	H	7
1ULV	GALRTQYDVSLMTVK	H	15
1ULV	GQNGI	C	5
1ULV	AGSAAVYRATADEWQR	H	16
1LF6	FNGK	T	4
1LF6	SLYYNSMMILK	H	11
1LF6	SRDLYHVANAFIAA	H	14
1LF6	VDSANRSLDYLAKVVKDN	H	18
1LF6	YWTGIQ	C	6
1LF6	LDEQADPIILSYR	H	13
1LF6	YDSL	T	4
1LF6	VKPLADFIIKI	H	11
1LF6	PATMAAEVAGLTCAAYIAEQ	H	20
1LF6	YESAQKYQEKADNWQKLIDNLT	H	22
1LF6	MINI	E	4
1LF6	ANGG	T	4
1LF6	GVYD	E	4
1LF6	PSFL	G	4
1LF6	ELVR	H	4
1LF6	PKILNTLKVVDST	H	13
1LF6	KVDT	E	4
1LF6	GPSW	E	4
1LF6	HGAG	S	4
1LF6	PLLTGERGMYEIA	H	13
1LF6	TPYVKAMEKF	H	10
1LF6	NWAHAEYVILFASNIE	H	16
1LF6	DIVYKRY	H	7
1LF9	WTGIQ	C	5
1X9D	YRQKGVIDVFLHAWKGYRKF	H	20
1X9D	PVSR	T	4
1X9D	WFGL	S	4
1X9D	LTLIDALDTMWI	H	12
1X9D	RKEFEEARKWVSKK	H	14
1X9D	LHFE	C	4
1X9D	LFESTIRILGGLLSAYHLS	H	19
1X9D	SLFLRKAEDFGNRL	H	14
1X9D	MPAF	G	4
1X9D	VAEVT	H	5
1X9D	QLEFRELSRLT	H	11
1X9D	KFQEAVEKVTQHIH	H	14
1X9D	DSYYEYLLKQWIQ	H	13
1X9D	TQLLEDYVEAIEGVRTH	H	17
1X9D	HLVC	G	4
1X9D	FLPGTLALGVY	H	11
1X9D	ASHMELAQELMETCYQMNR	H	19
1X9D	LLRP	C	4
1X9D	ETVESLFYLYRVT	H	13
1X9D	KYQDWGWEILQSFSRF	H	16
1X9D	SFFLG	H	5
1X9D	TLKYLFLLF	H	9
1X9D	SDDPNL	C	6
1F9G	TYTDRLDDWNGII	H	13
1F9G	DQMAKLNQELEGKVADSL	H	18
1F9G	ANLTATYRKLEEMAKQV	H	17
1F9G	RYYQ	T	4
1F9G	ETVVRTVRDSMEWMHKH	H	17
1F9G	KSIV	C	4
1F9G	WWDYE	H	5
1F9G	GTPRAINNTLSL	H	12
1F9G	DEEIKKYTDVIEKF	H	14
1F9G	TTDN	S	4
1F9G	GGNLVDMGRVKVIAGLL	H	17
1F9G	DQEISSTIRSI	H	11
1F9G	EQVF	G	4
1F9G	DQGE	S	4
1F9G	YGNVLIDGLSQLLPVI	H	16
1F9G	KDKM	T	4
1F9G	QTMYHWIDK	H	9
1F9G	GRSIS	G	5
1F9G	GHVAAVEVLRGIHRIADM	H	18
1F9G	GETKQRLQSLVKTIVQ	H	16
1F9G	VFKN	G	4
1F9G	YKDISLMQSLLS	H	12
1F9G	ASVPR	C	5
1LOH	DQMAKLNQELEGKVADSLSS	H	20
1LOH	SANLTATYRKLEEMAKQV	H	18
1LOH	MKEY	T	4
1LOH	FGNVLIDGLSQLLPVI	H	16
1LOH	TMYHWIDK	H	8
1LOH	GETKQRLQSLVKTIVQS	H	17
1N7N	WADYE	H	5
1N7Q	AADYE	H	5
1N7Q	GNLVDMGRVKVIAGLL	H	16
1N7R	PVKAL	C	5
1N7R	MQTMYHWIDK	H	10
1N7R	GHVAAVEVLRGIHRIAD	H	17
1OJO	KTTD	T	4
1C82	KDKMQ	T	5
1C82	ETKQRLQSLVKTIVQS	H	16
1EGU	YTDRLDDWNGII	H	12
1LXK	FGNVLIDGLSQLLPVIQ	H	17
1LXK	MYHWIDK	H	7
2BRW	ANLTATYRKLEEMAKQ	H	16
2BRW	NLVDMGRVKVIAGLL	H	15
2BRW	KDKMQTMYHWIDK	H	13
2BRW	ETKQRLQSLVKTIVQ	H	15
1HN0	EPEIQFHNV	C	9
1HN0	QLPVT	C	5
1HN0	PENLAAIDLIRQRLINEFV	H	19
1HN0	LALEEN	C	6
1HN0	ISKLKSDFD	H	9
1HN0	QIIIY	G	5
1HN0	SQDKQLF	H	7
1HN0	LGNYTTLMFNISRAYVL	H	17
1HN0	PTQKAQLKQMYLLMTKHLLD	H	20
1HN0	WGYSSRWWYISTLL	H	14
1HN0	SDALKE	H	6
1HN0	QTQVYDSLLWY	H	11
1HN0	SREF	G	4
1HN0	KSSF	H	4
1HN0	MKVS	C	4
1HN0	ADSS	T	4
1HN0	LDYFNT	H	6
1HN0	SRQHLALLL	H	9
1HN0	DQKRINLVNTFSHYITGALT	H	20
1HN0	PGYSFPAFKNASQLIYLL	H	18
1HN0	ESGWNNLKKAMVSAWI	H	16
1HN0	LKSV	G	4
1HN0	AQGYYWLA	H	8
1HN0	KTLASIYLAIS	H	11
1HN0	QNESTAIF	H	8
1HN0	TITPASL	C	7
1F1S	NFTKLLDKWNDVT	H	13
1F1S	SNMQKLNQKLDETNAKNIEA	H	20
1F1S	IKLD	C	4
1F1S	SAQLTATYRRLEDLAKQI	H	18
1F1S	TIYK	T	4
1F1S	EKAIRTVKESLAWLHQN	H	17
1F1S	KDIE	C	4
1F1S	WWDFE	H	5
1F1S	GVPRSITGTLSL	H	12
1F1S	DAEIKTYTDPIEHF	H	14
1F1S	GGNLVDMGRVKIIEGLL	H	17
1F1S	NTIIEKTSHSL	H	11
1F1S	TKAE	S	4
1F1S	YGNVLIDGLTQLLPII	H	16
1F1S	NQELDMVYKWINQ	H	13
1F1S	SHAAAVEVLRGFLRLA	H	16
1F1S	ERNLDLKSTIKTIITS	H	16
1F1S	VFNN	G	4
1F1S	YSDIANMNKLLN	H	12
1F1S	ATKP	C	4
1I8Q	KTLV	T	4
1I8Q	GNLVDMGRVKIIEGLL	H	16
1I8Q	YSDIANMNKLL	H	11
1CB8	TAELIMKRVMLDL	H	13
1CB8	MDKVAEKNLNT	H	11
1CB8	NNHLLQLETIIQAYI	H	15
1CB8	HYYG	T	4
1CB8	DKVFDQISKAFKYWYDS	H	17
1CB8	DPKS	C	4
1CB8	WWHNE	H	5
1CB8	ATPQALGEMLIL	H	12
1CB8	EALVHKLTE	H	9
1CB8	KRGE	C	4
1CB8	GANKTDIALHYFYRALL	H	17
1CB8	EALLSFAVKELF	H	12
1CB8	HYEE	S	4
1CB8	YGAVFITGVLKLANYV	H	16
1CB8	TEKLAIFSKYYRD	H	13
1CB8	GRGVS	G	5
1CB8	PDIL	T	4
1CB8	KKRLLVAKMI	H	10
1CB8	TEEWADAIART	H	11
1CB8	AGYK	T	4
1HM2	EALVHKLTER	H	10
1HM2	YGAVFITGVLKLANY	H	15
1HMW	MDKVAEKNLN	H	10
1HMW	ANKTDIALHYFYRALL	H	16
1X1H	EFDALRIKWATLLT	H	14
1X1H	SDIAARTDKLAQDANDYWED	H	20
1X1H	MDLS	C	4
1X1H	SDNVNAVYERLRTMALA	H	17
1X1H	SLYG	T	4
1X1H	ADLKEDILDALDWLYVN	H	17
1X1H	WWHWQ	H	5
1X1H	GIPMSLNDIAVL	H	12
1X1H	AARMATYMDTIDYF	H	14
1X1H	IGLT	C	4
1X1H	GAARAWQAIVVGVRAVIV	H	18
1X1H	AVKLAAARNG	H	10
1X1H	TGGD	S	4
1X1H	YGSSVLETTANLMYLL	H	16
1X1H	SVSD	C	4
1X1H	PNQS	G	4
1X1H	NVWQWIYE	H	8
1X1H	GREIS	G	5
1X1H	DHAVGHGIVASIVRL	H	15
1X1H	HAAAFKQIAKRVIQE	H	15
1X1H	TDTIRLAKAIV	H	11
1X1H	IAPAAA	C	6
1X1I	SDNVNAVYERLRTMALAAT	H	19
1X1I	FYGD	G	4
1X1J	SDIAARTDKLAQDANDYW	H	18
1X1J	DHAVGHGIVASIVRLA	H	16
2,00E+22	SDIAARTDKLAQDANDYWE	H	19
2,00E+22	GANRAWQAIVVGVRAVI	H	17
2,00E+24	GANRAWQAIVVGVRAVIV	H	18
1J0M	GIPMSLNDTAVLL	H	13
1J0M	RMATYMDTIDYF	H	12
1J0M	TPSIGLT	C	7
1J0M	APHAAAFKQIAKRVIQE	H	17
1J0N	GIPMSLNDTAVL	H	12
1J0N	TPSIG	C	5
1J0N	SNVWQWIYE	H	9
1RW9	AAEFAALRNRWVDQIT	H	16
1RW9	PDFAKAITALNNKAADSLA	H	19
1RW9	DAEMVTTYTRLSQLATAW	H	18
1RW9	AVFG	T	4
1RW9	AAVLAAIKAGLADANTL	H	17
1RW9	KEEV	C	4
1RW9	WWSWE	H	5
1RW9	GVPRALADAMVL	H	12
1RW9	LHAE	T	4
1RW9	AAERTAYCAAIDHF	H	14
1RW9	GANRVDLCQGIIIRSLAG	H	18
1RW9	PTKLNHAVAGL	H	11
1RW9	SQVW	G	4
1RW9	TSGD	S	4
1RW9	YGVVLLTGLSKLFSLL	H	16
1RW9	EVSD	C	4
1RW9	SIFFDAVEG	H	9
1RW9	GYDLGASAIEAILLLA	H	16
1RW9	PATAARWRGLCAGWIA	H	16
1RW9	ILNS	T	4
1RW9	VPRTALVKQLEAT	H	13
1RW9	VAPVAE	C	6
1RWC	PTKLNHAVAG	H	10
1RWC	LSQVW	G	5
1RWC	GVAPVAE	C	7
2BRV	TYTD	H	4
2BRV	LDDWNGII	H	8
2BRV	MAKLNQELEGKVADSL	H	16
2BRV	ISSQADRIYLW	C	11
2BRV	YNSE	S	4
2BRV	PRAINNTLSL	H	10
2BRV	KEYF	S	4
2BRV	VDMGRVKVIAGLLR	H	14
2BRV	YGNVLIDGLSQLLPVIQK	H	18
2BRV	DMSRGR	T	6
2BRV	GHVAA	T	5
2BRV	VEVLRGIHRIAD	H	12
4GAX	ANFSPS	C	6
4GAX	GDQFL	T	5
4GAX	VDNQVE	C	6
4GAX	VEQIVKDLKKEVRQLLKEAL	H	20
4GAX	HANLLKLVDEIQR	H	13
4GAX	SYLF	G	4
4GAX	EQEIDHALQHIYETY	H	15
4GAX	SSLWFRLMRK	H	10
4GAX	YFVT	C	4
4GAX	CDVFNNH	G	7
4GAX	QSLK	H	4
4GAX	VEGLLELYEAT	H	11
4GAX	IILEDALVFTQSHLSIIAKD	H	20
4GAX	TLSI	T	4
4GAX	PALSTEIQRALK	H	12
4GAX	PRIEAVQYIPFYEQ	H	14
4RNQ	IVRPVADFSPS	C	11
4RNQ	GDQF	T	4
4RNQ	SFSIK	C	5
4RNQ	NQVAEKYAKEIEALKEQTRNML	H	22
4RNQ	LADTLNLIDTIER	H	13
4RNQ	SYHF	G	4
4RNQ	EKEIDDILDQIY	H	12
4RNQ	NSNCND	C	6
4RNQ	LCTSALQFRLLRQ	H	13
4RNQ	FNIS	C	4
4RNQ	PEIFSKF	G	7
4RNQ	VLGLLNLYEA	H	10
4RNQ	ALAFSTIHLESA	H	12
4RNQ	LREQVTHALE	H	10
4RNQ	PRVETRFFISS	H	11
5DHI	IVRPVAD	C	7
5DHI	LWGDQF	T	6
5DHI	EKEIDDILDQIYNQ	H	14
5DHI	ESLAS	G	5
5DHK	SNCND	C	5
5DHK	DILED	G	5
5IKH	EKEIDDILDQIYN	H	13
5IKH	VLGLLNLYEAS	H	11
3M00	VRPVADFSPS	C	10
3M00	NSNC	C	4
3M01	LWGDQFL	T	7
3M02	NSNCN	C	5
3LZ9	RPVADFSPS	C	9
3LZ9	PEIF	G	4
4FJQ	IWGDQFL	T	7
4FJQ	VEQIVKDLKKEVRQLLKEALD	H	21
4FJQ	QSLKN	G	5
4FJQ	IILEDALVFTQSHLSIIAKDT	H	21
4FJQ	PRIEAVQYIPFYE	H	13
3G4D	ADFQPS	C	6
3G4D	IWGDLFL	T	7
3G4D	CPDKNID	C	7
3G4D	AETEKRHQQLKEEVRKMIV	H	19
3G4D	STQKLAFIDSVQR	H	13
3G4D	TKEIEDELENIYH	H	13
3G4D	LYTTSIRFRLLRE	H	13
3G4D	YNVS	C	4
3G4D	CDVFNKF	G	7
3G4D	SSVTS	H	5
3G4D	VRGLLELYQAS	H	11
3G4D	DILDEAISFTTHHLSLA	H	17
3G4D	LSEEVSHALK	H	10
3G4D	PRVEARHYLSVYQ	H	13
3G4F	SVTS	G	4
3G4F	VRGLLELYQA	H	10
3G4F	DILDEAISFTTHHLS	H	15
3G4F	IRRG	S	4
3G4F	DIES	C	4
3N0F	SADYEPN	C	7
3N0F	YDFL	H	4
3N0F	SSDTDESI	C	8
3N0F	EVYKDKAKKLEAEVRREIN	H	19
3N0F	FLTLLELIDNVQR	H	13
3N0F	ESDIRRALDRFVS	H	13
3N0F	GFDGV	H	5
3N0F	LHATALSFRLLRQ	H	13
3N0F	FEVS	C	4
3N0F	QEAFSGF	G	7
3N0F	ENLKE	G	5
3N0F	TKAILSLYEAS	H	11
3N0F	NILDEARVFAISHLK	H	15
3N0F	EEKI	H	4
3N0F	KELAEQVNHALE	H	12
3N0F	QRLEAVWSIEAY	H	12
2ONG	MRRSGNYNPS	C	10
2ONG	VNFIQS	H	6
2ONG	KHVIRASELVTLVKMELEK	H	19
2ONG	QIRQLELIDDLQR	H	13
2ONG	QNEFKEILSSIYL	H	13
2ONG	FPKEERD	C	7
2ONG	LYSTSLAFRLLRE	H	13
2ONG	FQVA	C	4
2ONG	QEVFDSF	G	7
2ONG	TRGLLQLYEAS	H	11
2ONG	TTLESAREFATKFLEEKVN	H	19
2ONG	DLLTRIAYSLD	H	11
2ONG	APVWIEWYR	H	9
2ONH	DKHVIRASELVTLVKMEL	H	18
2ONH	EEGE	S	4
2ONH	TRGLLQLYEA	H	10
2ONH	TTLESAREFATKFLEEKVNE	H	20
2ONH	RIAYSLD	H	7
2ONH	APVWIEWYRK	H	10
3N0G	YDFLL	I	5
3N0G	SSDTDESIEV	C	10
3N0G	YKDKAKKLEAEVRREIN	H	17
3N0G	GYRF	G	4
3N0G	DGVTKT	T	6
3N0G	NILDEARVFAISHLKE	H	16
5C05	NDFIQ	H	5
5C05	EKFLKKKEELIAQVKVLL	H	18
5C05	AVKQLELIEDLRN	H	13
5C05	EDEFKKILTSIYNE	H	14
5C05	FKNE	S	4
5C05	LYFTSLAFRLLRL	H	13
5C05	FDVS	C	4
5C05	EDVFNFF	G	7
5C05	ASLGE	G	5
5C05	TKDVLELYEAS	H	11
5C05	VTLEQARVFSTKILEKKVEE	H	20
5C05	EKLLAWIQHSLA	H	12
5C05	QRLE	T	4
5C05	ARWFLDAYKA	H	10
2J5C	LMRAAGMIDQVKMMLQE	H	17
2J5C	SIRRLELIDDLRRL	H	14
2J5C	SCHF	G	4
2J5C	EREIVEILNSK	H	11
2J5C	LYSTALRFRLLRQ	H	13
2J5C	FSVS	C	4
2J5C	QEVFDCF	G	7
2J5C	AKGTD	S	5
2J5C	PSLVD	G	5
2J5C	ETLRLARDFATK	H	12
2J5C	RVLVDKD	C	7
2J5C	INLLSSIERALE	H	12
2J5C	MPNARSFIDAY	H	11
2J5C	RAAGMIDQVKMMLQE	H	15
1HXG	SFSID	C	5
1HXG	ILED	G	4
1HXG	IYDK	T	4
5EAT	VADFSPS	C	7
5EAT	NQVAEKYAQEIEALKEQTRSML	H	22
5EAT	LADTLNLIDIIER	H	13
5EAT	EKEIDEILDQIYNQ	H	14
1HX9	LADTLNLIDTIERL	H	14
1HX9	QNSNCND	C	7
1HX9	DILE	G	4
1HX9	LREQVTHA	H	8
1N21	QIRRSGNYQPA	C	11
1N21	SNYIQ	H	5
1N21	ERHLDRKAELIVQVRILLK	H	19
1N21	PVQQLELIHDLKY	H	13
1N21	SDFF	G	4
1N21	QDEIKEILGVIYN	H	13
1N21	HNNEVEKMD	C	9
1N21	LYFTALGFRLLRQ	H	13
1N21	QDVFNCF	G	7
1N21	TKGMLQLYEAS	H	11
1N21	DTLELAREFATKCLQK	H	16
1N21	DEGGNEID	C	8
1N21	ENLLLWIRHSLD	H	12
1N21	QSVEARWFIDAYA	H	13
1N1Z	IRRSGNYQPA	C	10
1N1Z	LNTPY	C	5
1N1Z	ERHLDRKAELIVQVRILL	H	18
1N1Z	QDEIKEILGVIYNE	H	14
1N1Z	NNEVEKMD	C	8
1N1Z	ASLAQ	G	5
1N1Z	DTLELAREFATKCLQKKL	H	18
1N1Z	ARWFIDAYA	H	9
1N20	DTLELAREFATKCLQKK	H	17
1N22	PVQQLELIHDLK	H	12
1N22	ARWFIDAYAR	H	10
1N24	SNYIQS	H	6
1N23	RRSGNYQPA	C	9
1N23	FHNNEVEKMD	C	10
1N23	EKGID	S	5
1N23	ARWFIDAY	H	8
1N1B	KCFHN	H	5
1N1B	NEVE	C	4
1N1B	PALWD	C	5
1W6J	LPGLLITCHV	H	10
1W6J	IPLP	C	4
1W6J	YREEIVRYLRSV	H	12
1W6J	VFGTALNYVSLRI	H	13
1W6J	PDLVRARNILHK	H	12
1W6J	SWGKFWLAV	H	9
1W6J	NTLF	C	4
1W6J	PEMWL	G	5
1W6J	CHCRQVYLPMSYCYA	H	15
1W6J	LSAAED	C	6
1W6J	PLVQSLRQE	H	9
1W6J	WLAQ	G	4
1W6J	WLLRVVYALLNLYEH	H	15
1W6J	AHLRQRAVQKLYEHIVADDRFT	H	22
1W6J	PISKTINMLVRWYVD	H	15
1W6J	TAFQEHVS	H	8
1W6J	LWMG	E	4
1W6J	GMKM	E	4
1W6K	LLPGLLITCHVA	H	12
1W6K	PLVQSLR	H	7
1GSZ	TMEAEYVLLCHI	H	12
1GSZ	RDRMEKIRRYLLHE	H	14
1GSZ	GPPD	C	4
1GSZ	LDTTIEAYVALKYI	H	14
1GSZ	EPMQKALRFIQ	H	11
1GSZ	GIES	G	4
1GSZ	VFTRMWLAL	H	9
1GSZ	PMVP	C	4
1GSZ	PEIMF	G	5
1GSZ	SWARATVVALSIVMSR	H	16
1GSZ	QPVFPLP	C	7
1GSZ	PPRRRGA	C	7
1GSZ	WIFDALDRALHGY	H	13
1GSZ	RRAAEIRALDWLLER	H	15
1GSZ	QPPWFYALIALKI	H	13
1GSZ	PAFIKGWEG	H	9
1GSZ	LELY	G	4
1H36	WIFDALDRALHGYQK	H	15
1H36	PAFIKGWE	H	8
1H36	GLELY	G	5
1H39	TMEAEYVLLCHIL	H	13
1H3A	RRAAEIRALDWLLE	H	14
1O6H	GVEL	E	4
1O6H	GWMF	E	4
1O79	EPMQKALRFIQS	H	12
1SQC	WIFDALDRALHGYQ	H	14
1UMP	PPRRRG	C	6
2SQC	PELY	G	4
1HZF	PGGVA	H	5
1HZF	LRLPR	C	5
1HZF	GEQTMIYLAPTLAASRYLDK	H	20
1HZF	TKDHAVDLIQKGYMRIQ	H	17
1HZF	TWLTAFVLKVLSLA	H	14
1HZF	PEKLQETSNWL	H	11
1HZF	RSMQGGL	G	7
1HZF	ETVALTAFVTIALHHGL	H	17
1HZF	DEGA	T	4
1HZF	EPLKQRVEASISKASSFLGEKASA	H	24
1HZF	AHAAAITAYALTL	H	13
1HZF	ADLRGVAHNNLM	H	12
1HZF	WGSVTGSQSNAVSPTPAPRNPSDPMPQAP	C	29
1HZF	ALWIETTAYALLHLLLH	H	17
1HZF	EMADQASAWLTRQ	H	13
1HZF	TQDTVIALDALSAYWIAS	H	18
3CU7	GEILSAVL	H	8
3CU7	EAEL	H	4
3CU7	VPVFYVFHYLET	H	12
3CU7	PLIEKQKLKKKLKEGMLS	H	18
3CU7	IMSY	G	4
3CU7	VWKGG	S	5
3CU7	TWLTAFALRVLGQVN	H	15
3CU7	QNSICNSLLWLVEN	H	14
3CU7	YQPIKLQ	C	7
3CU7	LPVEARENSLYLTAFTVIGIRK	H	22
3CU7	VKIDTALIKADNFLLENT	H	18
3CU7	TFTLAISAYAL	H	11
3CU7	PQFRSIVSALKRE	H	13
3CU7	GNPP	T	4
3CU7	ARMVETTAYALLTSLN	H	16
3CU7	INYVNPVIKWLSEE	H	14
3CU7	STQD	T	4
3CU7	TINAIEGLTEYSLL	H	14
2A73	TPVA	S	4
2A73	QMTEDAV	H	7
2A73	LKHL	G	4
2A73	QNMIG	G	5
2A73	TPTVIAVHYLDE	H	12
2A73	WEKF	H	4
2A73	EKRQGALELIKKGYTQQ	H	17
2A73	AFVKR	S	5
2A73	TWLTAYVVKVFS	H	12
2A73	LAVNL	T	5
2A73	SQVLCGAVKWLILEK	H	15
2A73	QEMIGGLRNN	C	10
2A73	KDMALTAFVLISLQEA	H	16
2A73	LPGSITKAGDFLEAN	H	15
2A73	SYTVAIAGYALA	H	12
2A73	GPLLNKFLT	H	9
2A73	QLYNVEATSYALLALLQ	H	17
2A73	VPPVVRWLN	H	9
2A73	TQATFMVFQALAQYQKD	H	17
3O8J	GKSGND	C	6
3O8J	ILDLAEH	H	7
3O8J	FEEVAHLLI	H	9
3O8J	RDELNAYKSKLK	H	12
3O8J	RGLP	C	4
3O8J	ANVRTVLE	H	8
3O8J	PMDVMRTGVSALGCT	H	15
3O8J	VSGARDIADKLLASLSSILLYWYHYSHN	H	28
3O8J	GERIQPETDD	C	10
3O8J	IGGHFLHLLH	H	10
3O8J	QSWEKAMHISLVL	H	13
3O8J	ASTFTSRVIA	H	10
3O8J	VYSAIIGAIGAL	H	12
3O8J	PKHG	T	4
3O8J	ANEVSLEIQ	H	9
3O8J	PDEAEADIRKRVE	H	13
3O8J	PRHQVIKRVAKQLSEEG	H	17
3O8J	KMYHIADRLETVMWETK	H	17
3O8J	FSAVSYNM	H	8
3O8J	FTPLFVIARVTGWAAHIIEQRQ	H	22
3O8J	NKIIRPS	C	7
3O8J	RPFVS	C	5
3NV5	AKVERP	C	6
3NV5	YHEAWK	H	6
3NV5	LIWT	E	4
3NV5	HWIA	E	4
3NV5	GDTVKEVY	H	8
3NV5	KEAGEKYQM	C	9
3NV5	VPTK	T	4
3NV5	HTPYRKALDKGL	H	12
3NV5	LAKIR	H	5
3NV5	EDKVREVASSLID	H	13
3NV5	FAAE	H	4
3NV5	YAEL	T	4
3NV5	FPVHVFMAL	H	9
3NV5	IPVLSEYARQMT	H	12
3NV5	PEGNTPEEM	C	9
3NV5	ATDLEAGNNGFYAYVDPIIRAR	H	22
3NV5	GDGD	C	4
3NV5	LITLMV	H	6
3NV5	HDKAQGLISLLLLG	H	14
3NV5	DTVVNFLSFFMIHLA	H	15
3NV5	PELVAELRS	H	9
3NV5	PLKLMR	H	6
3NV5	AEEMFRR	H	7
3NV5	SEARMV	E	6
3NV5	MILLP	E	5
3NV5	ALHG	H	4
3NV5	SISHS	C	5
3NV5	MHLARMEVIVTLEEWLKR	H	18
3NV6	VERP	C	4
3NV6	YEID	C	4
3NV6	YHEAWKKV	H	8
3NV6	GDTVKEVYS	H	9
3NV6	KEAGEK	H	6
3NV6	EDKVREVASSLIDSF	H	15
3NV6	FPVHVFMALA	H	10
3NV6	PEEMATDLEAGNNGFYAYVDPIIRAR	H	26
3NV6	PLKLM	H	5
2CD8	LGALGQDFAA	H	10
2CD8	YPTYARLR	H	8
2CD8	AHRVR	E	5
2CD8	EVWLV	E	5
2CD8	YDRARAVLA	H	9
2CD8	RHTRLRKLV	H	9
2CD8	MRRVE	H	5
2CD8	RPRVQEIVDGLVDAML	H	16
2CD8	LMES	H	4
2CD8	PLPITVISELL	H	11
2CD8	RAAFRVWTDAFV	H	12
2CD8	QAQTAMAEMSGYLSRLIDSK	H	20
2CD8	LLSALVRTSDE	H	11
2CD8	SEELLGMAHILLV	H	13
2CD8	HETTVNLIANGMYALL	H	16
2CD8	PDQLAALRA	H	9
2CD8	LDGAVEEMLRYE	H	12
2CD8	LADA	H	4
2CD8	APLARLEARIAVRALLE	H	17
1RQU	KDQIIEAV	H	8
1RQU	VMDVVELISAMEEK	H	14
1RQU	AVAVAAGPVE	C	10
1RQV	DQIIEAV	H	7
1RQV	VSAAAAVAVAAGPVEAAEE	H	19
1DD3	IDEIIEAI	H	8
1DD3	VSELAELVKKLEDKF	H	15
1DD3	VTAAAPVAVAAAPVAGAAAGAAQE	H	24
1DD4	VSELAELVKKLEDKFGVTAAAPVAVAAAPVAGAAAGAAQ	H	39
1DD4	TIDEIIEAI	H	9
1DD4	VSELAELVKKLEDK	H	14
2WH5	KQFQAAVSVIQN	H	12
2WH5	YRPS	C	4
2WH5	YEEMLRFYSYYKQATM	H	16
2WH5	PRPG	C	4
2WH5	PIGRYKWDAWN	H	11
2WH5	SLGK	T	4
2WH5	REEAMSAYITEMKLVAQKVI	H	20
3FLV	HETRFEAAVKVIQSLPKN	H	18
3FLV	FQPT	C	4
3FLV	NEMMLKFYSFYKQAT	H	15
3FLV	SRPG	C	4
3FLV	PIGRYKWDAWSS	H	12
3FLV	KEEAMIAYVEEMKKIIET	H	18
4ZRI	AEEE	H	4
4ZRI	EITQHLFFLQVKKQIL	H	16
4ZRI	PEASVLLASYAVQAKY	H	16
4ZRI	RGFLAQ	T	6
4ZRI	KRVI	H	4
4ZRI	PEMWEERITAWYAE	H	14
4ZRI	RDEAEMEYLKIA	H	12
4ZRJ	KRVINL	H	6
4ZRJ	PEMWEERITAWY	H	12
3WA0	KRVIN	H	5
3WA0	PEMWEERITAWYA	H	13
3WA0	EHRG	T	4
2J0M	LNQF	H	4
2J0M	KPTLNFFYQQVKNDYMLE	H	18
2J0M	QEIALKLGCLEIRRS	H	15
2J0M	GNALE	T	5
2J0M	KSNYEVLEK	H	9
2J0M	KSLLDS	H	6
2J0M	AKTLRKLIQQTF	H	12
2J0M	REESILKFFEIL	H	12
4NY0	FLNQF	H	5
4NY0	KPTLNFFYQQVKSDYMLE	H	18
4NY0	KSNY	H	4
4NY0	VLEKDV	I	6
4NY0	LRKLIQQTF	H	9
2HE7	DITRYYLCLQLRDDIV	H	16
2HE7	FVTLALLGSYTVQSEL	H	16
2HE7	SDYISE	T	6
2HE7	KELEDKVIELHKS	H	13
2HE7	PAEAEMHFLENA	H	12
3QIJ	DITRYYLCLQLRQDIVA	H	17
3QIJ	FATLALLGSYTIQSEL	H	16
3QIJ	PELH	H	4
3QIJ	KELEEKVMELHK	H	12
3QIJ	PAQADLEFLENA	H	12
4RMA	VAEE	H	4
4RMA	DITQKLFFLQVKEGIL	H	16
4RMA	PETAVLLGSYAVQAKF	H	16
4RMA	SGYLSS	T	6
4RMA	QRVMD	H	5
4RMA	RDQWEDRIQVWHAE	H	14
4RMA	KDNAMLEYLKIAQ	H	13
2D2Q	VSEE	H	4
2D2Q	EITQRLFFLQVKEAIL	H	16
2D2Q	PETAVLLASYAVQAKY	H	16
2D2Q	PGYLAN	T	6
2D2Q	QRVL	H	4
2D2Q	KEQWEERIQNWHE	H	13
2D2Q	REDSMMEYLKIA	H	12
3ZDT	YGEMRGNALEK	C	11
3ZDT	KSNYEVLE	H	8
3ZDT	KSLL	H	4
3ZDT	AATLAALIQQTFRQ	H	14
3U8Z	PEASVLLASYAVQAK	H	15
3U8Z	YGDYDPSVHKRGFLAQEELLPKRVINLYQ	C	29
3U8Z	GRARD	C	5
3U8Z	EAEMEYLKIA	H	10
1ISN	RGFL	T	4
1ISN	RDEAEMEYLKIAQ	H	13
2AEH	AKTLRKLIQQTFR	H	13
2AL6	IADQ	T	4
2AL6	KSLLD	H	5
2AL6	QFAN	T	4
1MIX	MKFFYS	C	6
1MIX	DQNVD	H	5
1MIX	PVQLNLLYVQARDDIL	H	16
1MIX	FDKACEFAGYQCQIQF	H	16
1MIX	ERKIFMAHKN	H	10
1MIX	EIEAKVRYVKLARS	H	14
3G9W	FEKACEFGGFQAQIQF	H	16
3G9W	AEKRIFQEHKN	H	11
3G9W	EIEAKVKYVKLARS	H	14
4F7G	QLNLLYVQARDDIL	H	14
4F7G	FDKACEFAGFQCQIQF	H	16
4F7G	KEYVKQ	G	6
4F7G	ERKIFQAHK	H	9
4F7G	NCGQ	T	4
4F7G	EIEAKVRYVKLAR	H	13
1GG3	DITRYYLCLQLRQDIV	H	16
1GG3	KELEEKVMELHKS	H	13
1GG3	PAQADLEFLENAKK	H	14
1NI2	YLSS	S	4
1NI2	QRVMDQ	H	6
1NI2	KDNAMLEYLKIA	H	12
1E5W	DITQRLFFLQVKEGIL	H	16
1E5W	PETAVLLASYAVQSK	H	15
1E5W	SGYL	S	4
1E5W	QRVLE	T	5
1E5W	KDQWEERIQVWHE	H	13
1E5W	REDAVLEYLKIA	H	12
1EF1	PETAVLLASYAVQSKY	H	16
1EF1	SGYLAG	T	6
1EF1	QRVLEQ	H	6
1EF1	KDQWEERIQVWHEE	H	14
1SGH	TQRLFFLQVKEGI	H	13
1SGH	PETAVLLASYAVQ	H	13
1SGH	SGYLA	T	5
1SGH	DAVLEYLKIA	H	10
1GC6	PETAVLLASYAVQAK	H	15
1GC7	KEQWEERIQNWHEE	H	14
2EMS	YLAN	G	4
2EMS	RVLE	H	4
2EMT	PGYL	T	4
1MIZ	SDQNVDS	C	7
1MIZ	GERKIFMAHKN	H	11
1MK7	VQLNLLYVQARDDIL	H	15
1MK7	KEYIKQ	G	6
1MK7	ERKIFMAHK	H	9
1MK7	NCGN	T	4
1AOR	KQKFMLVVREKVNKLRN	H	17
1AOR	PVAG	H	4
1AOR	GLPKY	H	5
1AOR	LVNIINE	H	7
1AOR	KNFQ	T	4
1AOR	AYEQ	G	4
1AOR	GEAMAAK	H	7
1AOR	LVRNK	E	5
1AOR	GRVNRL	E	6
1AOR	GETE	E	4
1AOR	YESVWAL	H	7
1AOR	LASIIEANHMCDEL	H	14
1AOR	TISTGGTLATAMELYE	H	16
1AOR	DEEL	H	4
1AOR	PPFR	C	4
1AOR	EVLHYYIEKIA	H	11
1AOR	GDKL	H	4
1AOR	SYRLAES	H	7
1AOR	EGHGLGYAT	H	9
1AOR	ISPE	H	4
1AOR	DDKIKMLILFQDLTALIDSA	H	20
1AOR	LFTT	G	4
1AOR	ADDYRDLLNAAL	H	12
1AOR	WDFT	C	4
1AOR	TEDYLKIGERIWNAERLFNLKA	H	22
1AOR	PARD	H	4
1AOR	KRFLE	H	5
1AOR	PNKG	T	4
1AOR	HTVR	C	4
1AOR	LKEMLPRYYKLR	H	12
1AOR	KEKLEEL	H	7
1B25	KEELKKLSQEAYNEILN	H	17
1B25	YPFWKRQ	H	7
1B25	GTMA	G	4
1B25	AVEWCNT	H	7
[truncated: 179,474 more rows]
