# Supplementary material for: Prediction of Protein Secondary Structures Based on Substructural Descriptors of Molecular Fragments
Source: Int J Mol Sci. 2024 Nov 21;25(23):12525. doi: 10.3390/ijms252312525 (PMC11641695; doi:10.3390/ijms252312525)
Supplement: Supplementary file 1 [file ijms-25-12525-s001.zip › cb513_peptide_set.csv]

PDB_ID;Sequence;Chain;SSP type;Start	End;Length
154L;RTD;A;C;(1	3);3
154L;CY;A;T;(4	5);2
154L;GN;A;C;(6	7);2
154L;VNR;A;G;(8	10);3
154L;I;A;S;(11	11);1
154L;DTTG;A;C;(12	15);4
154L;A;A;B;(16	16);1
154L;S;A;C;(17	17);1
154L;CKTA;A;H;(18	21);4
154L;KPEG;A;T;(22	25);4
154L;L;A;C;(26	26);1
154L;YC;A;C;(28	29);2
154L;G;A;B;(30	30);1
154L;VSASKKIAER;A;H;(31	40);10
154L;D;A;T;(41	41);1
154L;LQAMD;A;H;(42	46);5
154L;RY;A;T;(47	48);2
154L;KTIIKKVGEKL;A;H;(49	59);11
154L;C;A;T;(60	60);1
154L;V;A;S;(61	61);1
154L;E;A;C;(62	62);1
154L;PAVIAGIISRES;A;H;(63	74);12
154L;HAG;A;G;(75	77);3
154L;KV;A;T;(78	79);2
154L;K;A;B;(81	81);1
154L;NG;A;T;(82	83);2
154L;W;A;B;(84	84);1
154L;DR;A;T;(86	87);2
154L;N;A;C;(89	89);1
154L;GF;A;E;(90	91);2
154L;GLMQ;A;T;(92	95);4
154L;VD;A;E;(96	97);2
154L;KRS;A;T;(98	100);3
154L;H;A;S;(101	101);1
154L;KPQ;A;C;(102	104);3
154L;T;A;C;(106	106);1
154L;WN;A;T;(107	108);2
154L;EVHITQGTTILINFIKTIQKK;A;H;(110	130);21
154L;F;A;C;(131	131);1
154L;PS;A;T;(132	133);2
154L;KDQQLKGGISAYNA;A;H;(136	149);14
154L;AGN;A;G;(151	153);3
154L;VRS;A;C;(154	156);3
154L;Y;A;S;(157	157);1
154L;ARMDIG;A;T;(158	163);6
154L;THD;A;G;(165	167);3
154L;YANDVVARAQYYKQ;A;H;(169	182);14
154L;HG;A;T;(183	184);2
1A45;KITFYED;A;E;(2	8);7
1A45;RGF;A;T;(9	11);3
1A45;QGRHYEC;A;E;(12	18);7
1A45;NL;A;C;(24	25);2
1A45;QPY;A;T;(26	28);3
1A45;RC;A;C;(31	32);2
1A45;SIRVDS;A;E;(34	39);6
1A45;CWMLY;A;E;(41	45);5
1A45;EQ;A;S;(46	47);2
1A45;PNF;A;G;(48	50);3
1A45;Q;A;C;(51	51);1
1A45;P;A;C;(53	53);1
1A45;QYFL;A;E;(54	57);4
1A45;R;A;C;(58	58);1
1A45;GDY;A;E;(60	62);3
1A45;PD;A;S;(63	64);2
1A45;YQQWM;A;T;(65	69);5
1A45;LND;A;S;(71	73);3
1A45;SIR;A;C;(74	76);3
1A45;SCRLI;A;E;(77	81);5
1A45;PHT;A;P;(82	84);3
1A45;SH;A;C;(87	88);2
1A45;RLRIY;A;E;(89	93);5
1A45;ER;A;S;(94	95);2
1A45;EDY;A;G;(96	98);3
1A45;MVEI;A;E;(102	105);4
1A45;HDR;A;T;(113	115);3
1A45;FH;A;S;(116	117);2
1A45;FSEIH;A;C;(118	122);5
1A45;SFNVLE;A;E;(123	128);6
1A45;WVLY;A;E;(131	134);4
1A45;EMTNY;A;S;(135	139);5
1A45;QYLL;A;E;(143	146);4
1A45;YHDW;A;G;(154	157);4
1A45;TN;A;S;(160	161);2
1A45;ARVG;A;C;(162	165);4
1A45;SLRR;A;E;(166	169);4
1A45;AVDFY;A;C;(170	174);5
1AAZ;M;B;C;(1	1);1
1AAZ;FKVYG;B;E;(2	6);5
1AAZ;YD;B;C;(7	8);2
1AAZ;SNI;B;T;(9	11);3
1AAZ;KC;B;C;(13	14);2
1AAZ;VYCDNAKRLLTV;B;H;(15	26);12
1AAZ;KK;B;T;(27	28);2
1AAZ;QP;B;C;(29	30);2
1AAZ;FEFIN;B;E;(31	35);5
1AAZ;KG;B;T;(40	41);2
1AAZ;FD;B;C;(43	44);2
1AAZ;DEKIAELLTKL;B;H;(45	55);11
1AAZ;QIG;B;S;(60	62);3
1AAZ;LT;B;C;(63	64);2
1AAZ;QVF;B;E;(67	69);3
1AAZ;HIG;B;E;(75	77);3
1AAZ;FDQLREY;B;H;(79	85);7
1ACX;AP;A;C;(1	2);2
1ACX;AFSVS;A;E;(3	7);5
1ACX;PA;A;C;(8	9);2
1ACX;SG;A;S;(10	11);2
1ACX;AS;A;C;(12	13);2
1ACX;DG;A;S;(14	15);2
1ACX;SVSVSVA;A;E;(17	23);7
1ACX;AG;A;C;(25	26);2
1ACX;TYYIAQC;A;E;(28	34);7
1ACX;PV;A;E;(36	37);2
1ACX;GG;A;T;(38	39);2
1ACX;QD;A;E;(40	41);2
1ACX;ACN;A;C;(42	44);3
1ACX;PAT;A;T;(45	47);3
1ACX;AT;A;C;(48	49);2
1ACX;SFT;A;E;(50	52);3
1ACX;TD;A;C;(53	54);2
1ACX;GAA;A;C;(57	59);3
1ACX;SFSF;A;E;(60	63);4
1ACX;VR;A;C;(64	65);2
1ACX;SYAGQ;A;E;(67	71);5
1ACX;PVGSVD;A;E;(77	82);6
1ACX;CAT;A;T;(83	85);3
1ACX;AC;A;C;(87	88);2
1ACX;NLGAG;A;E;(89	93);5
1ACX;LNLGHVALTF;A;C;(97	106);10
1ADD;TP;A;C;(4	5);2
1ADD;FN;A;C;(7	8);2
1ADD;KVELHVH;A;E;(11	17);7
1ADD;LDG;A;G;(18	20);3
1ADD;IK;A;C;(22	23);2
1ADD;PETILYFGKKR;A;H;(24	34);11
1ADD;IAL;A;C;(36	38);3
1ADD;DT;A;S;(41	42);2
1ADD;VEELRNII;A;H;(43	50);8
1ADD;DK;A;S;(53	54);2
1ADD;PLS;A;C;(55	57);3
1ADD;LPGF;A;H;(58	61);4
1ADD;LA;A;T;(62	63);2
1ADD;KFDY;A;G;(64	67);4
1ADD;MPVI;A;H;(69	72);4
1ADD;REAIKRIAYEFVEMKAK;A;H;(76	92);17
1ADD;EG;A;T;(93	94);2
1ADD;VVYVEVRY;A;E;(95	102);8
1ADD;HLL;A;G;(105	107);3
1ADD;NSK;A;S;(109	111);3
1ADD;DP;A;S;(113	114);2
1ADD;PWN;A;G;(116	118);3
1ADD;QTEG;A;C;(119	122);4
1ADD;VT;A;C;(124	125);2
1ADD;PDDVVDLVNQGLQEGEQAF;A;H;(126	144);19
1ADD;GI;A;C;(145	146);2
1ADD;KVRSILCCM;A;E;(147	155);9
1ADD;RH;A;T;(156	157);2
1ADD;PSW;A;T;(159	161);3
1ADD;SLEVLELCKK;A;H;(162	171);10
1ADD;QKT;A;T;(174	176);3
1ADD;VVAMDLA;A;E;(177	183);7
1ADD;ET;A;T;(186	187);2
1ADD;SSL;A;G;(191	193);3
1ADD;PGHVEAYEGAVKN;A;H;(195	207);13
1ADD;HRTVHA;A;E;(210	215);6
1ADD;GEVG;A;S;(216	219);4
1ADD;PEVVRE;A;H;(221	226);6
1ADD;AVDIL;A;I;(227	231);5
1ADD;KT;A;C;(232	233);2
1ADD;RVGH;A;E;(235	238);4
1ADD;YHTIE;A;G;(240	244);5
1ADD;EALYNRLLK;A;H;(246	254);9
1ADD;EN;A;T;(255	256);2
1ADD;HFEV;A;E;(258	261);4
1ADD;PWSSYL;A;H;(263	268);6
1ADD;GAW;A;S;(270	272);3
1ADD;PK;A;T;(274	275);2
1ADD;TH;A;P;(277	278);2
1ADD;AVVRFKN;A;H;(279	285);7
1ADD;NYSL;A;E;(289	292);4
1ADD;NT;A;C;(293	294);2
1ADD;PLIF;A;H;(297	300);4
1ADD;ST;A;C;(302	303);2
1ADD;LDTDYQMTKK;A;H;(304	313);10
1ADD;DMG;A;T;(314	316);3
1ADD;FT;A;C;(317	318);2
1ADD;EEEFKRLNINAAK;A;H;(319	331);13
1ADD;FLP;A;C;(334	336);3
1ADD;EEEKKELLERLYRE;A;H;(337	350);14
1ADE;NVVVLG;B;E;(3	8);6
1ADE;TQWG;B;S;(9	12);4
1ADE;KGKIVDLL;B;H;(16	23);8
1ADE;TER;B;T;(24	26);3
1ADE;YVVR;B;E;(29	32);4
1ADE;NAG;B;C;(38	40);3
1ADE;HTLVI;B;E;(41	45);5
1ADE;EKTVL;B;E;(48	52);5
1ADE;HLI;B;S;(53	55);3
1ADE;SGIL;B;G;(57	60);4
1ADE;TSII;B;E;(65	68);4
1ADE;PAALMKEMKELED;B;H;(76	88);13
1ADE;RG;B;T;(89	90);2
1ADE;IP;B;C;(91	92);2
1ADE;VRE;B;G;(93	95);3
1ADE;LLL;B;E;(97	99);3
1ADE;EA;B;T;(101	102);2
1ADE;PL;B;B;(104	105);2
1ADE;DYHVALDNAREKAR;B;H;(108	121);14
1ADE;KAIGT;B;C;(124	128);5
1ADE;TG;B;S;(129	130);2
1ADE;IGPAYEDKV;B;H;(133	141);9
1ADE;AR;B;T;(142	143);2
1ADE;RGL;B;C;(144	146);3
1ADE;VGDL;B;G;(148	151);4
1ADE;KETFAEKLKEVMEYHNF;B;H;(154	170);17
1ADE;QLVNY;B;I;(171	175);5
1ADE;KA;B;C;(177	178);2
1ADE;EAVD;B;P;(179	182);4
1ADE;YQKVLDDTMAVADILT;B;H;(183	198);16
1ADE;SM;B;T;(199	200);2
1ADE;VSDLLDQARQR;B;H;(204	214);11
1ADE;DF;B;C;(216	217);2
1ADE;VMFEGAQG;B;E;(218	225);8
1ADE;TLL;B;G;(226	228);3
1ADE;IDH;B;T;(230	232);3
1ADE;GT;B;S;(233	234);2
1ADE;YP;B;T;(235	236);2
1ADE;YV;B;S;(237	238);2
1ADE;SS;B;S;(240	241);2
1ADE;GVATGS;B;H;(247	252);6
1ADE;GLG;B;C;(253	255);3
1ADE;PRY;B;G;(256	258);3
1ADE;YVLGILK;B;E;(261	267);7
1ADE;AY;B;S;(268	269);2
1ADE;STR;B;E;(270	272);3
1ADE;GAG;B;S;(274	276);3
1ADE;PF;B;C;(277	278);2
1ADE;PT;B;T;(279	280);2
1ADE;LF;B;C;(282	283);2
1ADE;ETGEFLCKQG;B;H;(285	294);10
1ADE;EF;B;C;(296	297);2
1ADE;TTG;B;S;(300	302);3
1ADE;RR;B;P;(304	305);2
1ADE;RTG;B;E;(306	308);3
1ADE;LD;B;E;(310	311);2
1ADE;TVAVRRAVQLN;B;H;(312	322);11
1ADE;LS;B;C;(324	325);2
1ADE;GFCLT;B;E;(326	330);5
1ADE;LDVL;B;G;(332	335);4
1ADE;EVKLCVAYR;B;E;(340	348);9
1ADE;EV;B;E;(354	355);2
1ADE;TT;B;S;(356	357);2
1ADE;TPL;B;P;(358	360);3
1ADE;AA;B;T;(361	362);2
1ADE;WK;B;T;(365	366);2
1ADE;EPIYETMP;B;E;(369	376);8
1ADE;GWS;B;C;(377	379);3
1ADE;FG;B;T;(383	384);2
1ADE;VK;B;C;(385	386);2
1ADE;RSG;B;G;(388	390);3
1ADE;QAALNYIKRIEELT;B;H;(393	406);14
1ADE;VP;B;C;(408	409);2
1ADE;IDIIS;B;E;(410	414);5
1ADE;GPD;B;S;(416	418);3
1ADE;RT;B;T;(419	420);2
1ADE;TMI;B;E;(422	424);3
1ADE;LR;B;S;(425	426);2
1ADE;PFD;B;T;(428	430);3
1AHB;VSFR;A;E;(2	5);4
1AHB;AD;A;C;(9	10);2
1AHB;PRSYGMFIKDLRN;A;H;(11	23);13
1AHB;FREKV;A;E;(27	31);5
1AHB;YN;A;T;(32	33);2
1AHB;IPLL;A;E;(34	37);4
1AHB;SVS;A;C;(40	42);3
1AHB;AGR;A;G;(44	46);3
1AHB;YLLMHLF;A;E;(47	53);7
1AHB;GK;A;C;(57	58);2
1AHB;TITVAVD;A;E;(59	65);7
1AHB;VTNV;A;T;(66	69);4
1AHB;YIMGYLA;A;E;(70	76);7
1AHB;TSYF;A;E;(79	82);4
1AHB;NE;A;S;(84	85);2
1AHB;PAAELAS;A;H;(86	92);7
1AHB;QY;A;T;(93	94);2
1AHB;RD;A;T;(97	98);2
1AHB;RKIT;A;E;(101	104);4
1AHB;PY;A;S;(106	107);2
1AHB;YERLQIAA;A;H;(111	118);8
1AHB;REK;A;G;(122	124);3
1AHB;LPALDSAISTL;A;H;(129	139);11
1AHB;STAAAGALLVLIQT;A;H;(144	157);14
1AHB;AEAAR;A;H;(159	163);5
1AHB;KYIEQQIQE;A;H;(165	173);9
1AHB;AYR;A;S;(175	177);3
1AHB;VPS;A;P;(180	182);3
1AHB;LATISLENSWSGLSKQIQLA;A;H;(183	202);20
1AHB;QGNNG;A;T;(203	207);5
1AHB;IFRTPIVL;A;E;(208	215);8
1AHB;NKGN;A;S;(218	221);4
1AHB;VQITN;A;E;(223	227);5
1AHB;VVTSN;A;I;(232	236);5
1AHB;QL;A;C;(238	239);2
1AHB;LN;A;C;(241	242);2
1AHB;TRN;A;G;(243	245);3
1ALK;TPEM;B;C;(1	4);4
1ALK;PVL;B;P;(5	7);3
1ALK;ENR;B;C;(8	10);3
1ALK;AQ;B;C;(12	13);2
1ALK;IT;B;T;(16	17);2
1ALK;PGGA;B;T;(19	22);4
1ALK;RRL;B;C;(23	25);3
1ALK;DQ;B;C;(28	29);2
1ALK;TAALRNS;B;H;(30	36);7
1ALK;LSD;B;C;(37	39);3
1ALK;NIILLIG;B;E;(44	50);7
1ALK;MG;B;C;(53	54);2
1ALK;DSEITAARNYAE;B;H;(55	66);12
1ALK;GFF;B;C;(70	72);3
1ALK;IDA;B;G;(75	77);3
1ALK;LP;B;C;(78	79);2
1ALK;LTGQYT;B;E;(80	85);6
1ALK;HY;B;C;(86	87);2
1ALK;AL;B;E;(88	89);2
1ALK;KKT;B;T;(91	93);3
1ALK;SAASATAWST;B;H;(102	111);10
1ALK;VKTY;B;C;(113	116);4
1ALK;IH;B;T;(124	125);2
1ALK;EK;B;C;(126	127);2
1ALK;HPT;B;C;(129	131);3
1ALK;ILEMAKA;B;H;(132	138);7
1ALK;ATGNVSTAE;B;E;(142	150);9
1ALK;LQ;B;T;(151	152);2
1ALK;ATPA;B;H;(154	157);4
1ALK;ALV;B;T;(158	160);3
1ALK;AH;B;C;(161	162);2
1ALK;RK;B;T;(166	167);2
1ALK;PSATSQK;B;H;(171	177);7
1ALK;PGN;B;G;(179	181);3
1ALK;LEKG;B;T;(183	186);4
1ALK;GS;B;C;(189	190);2
1ALK;ITEQLLNA;B;H;(191	198);8
1ALK;RA;B;C;(199	200);2
1ALK;VTLGG;B;E;(202	206);5
1ALK;AKTFA;B;G;(208	212);5
1ALK;TA;B;B;(214	215);2
1ALK;GEW;B;G;(218	220);3
1ALK;LREEAEAR;B;H;(225	232);8
1ALK;QLV;B;E;(235	237);3
1ALK;AASLNS;B;H;(240	245);6
1ALK;VTEA;B;C;(246	249);4
1ALK;QQ;B;T;(251	252);2
1ALK;LLGL;B;E;(255	258);4
1ALK;FA;B;C;(259	260);2
1ALK;DGN;B;S;(261	263);3
1ALK;MPV;B;P;(264	266);3
1ALK;WL;B;E;(268	269);2
1ALK;PKA;B;P;(271	273);3
1ALK;TY;B;E;(274	275);2
1ALK;GNID;B;H;(277	280);4
1ALK;TC;B;C;(285	286);2
1ALK;PQ;B;T;(290	291);2
1ALK;DSV;B;S;(294	296);3
1ALK;LAQMTDKAIELLS;B;H;(299	311);13
1ALK;FFLQVEG;B;E;(317	323);7
1ALK;SIDKQDH;B;H;(325	331);7
1ALK;PCGQIGETVDLDEAVQRALEFAKKE;B;H;(335	359);25
1ALK;TLVIVT;B;E;(362	367);6
1ALK;DH;B;S;(369	370);2
1ALK;QIV;B;E;(375	377);3
1ALK;TKA;B;C;(381	383);3
1ALK;PG;B;S;(384	385);2
1ALK;LTQALN;B;E;(386	391);6
1ALK;KD;B;T;(393	394);2
1ALK;GA;B;S;(395	396);2
1ALK;VMVMSY;B;E;(397	402);6
1ALK;EEDS;B;S;(406	409);4
1ALK;QEH;B;C;(410	412);3
1ALK;GSQ;B;C;(414	416);3
1ALK;LRIAAY;B;E;(417	422);6
1ALK;PH;B;T;(424	425);2
1ALK;AANV;B;G;(426	429);4
1ALK;GLTD;B;E;(431	434);4
1ALK;QTDLFYTMKAAL;B;H;(435	446);12
1ALK;LK;B;C;(448	449);2
1AMP;MPPITQ;A;C;(1	6);6
1AMP;QATVTAW;A;H;(7	13);7
1AMP;LPQ;A;G;(14	16);3
1AMP;ASQITGTISSLE;A;H;(19	30);12
1AMP;NRF;A;C;(34	36);3
1AMP;YT;A;T;(37	38);2
1AMP;TSGAQASDWIASEWQALS;A;H;(40	57);18
1AMP;PN;A;T;(61	62);2
1AMP;ASVKQV;A;E;(63	68);6
1AMP;QK;A;P;(75	76);2
1AMP;SVVMTI;A;E;(77	82);6
1AMP;SE;A;S;(85	86);2
1AMP;APDEWIVIGGH;A;E;(87	97);11
1AMP;LDST;A;C;(98	101);4
1AMP;IG;A;S;(102	103);2
1AMP;SVAPG;A;C;(110	114);5
1AMP;ADDDA;A;I;(115	119);5
1AMP;SGIAAVTEVIRVLSE;A;H;(120	134);15
1AMP;NN;A;T;(135	136);2
1AMP;FQP;A;C;(137	139);3
1AMP;RSIAFMAY;A;E;(141	148);8
1AMP;EEV;A;G;(151	153);3
1AMP;RGSQDLANQYKS;A;H;(156	167);12
1AMP;NVVSALQ;A;E;(171	177);7
1AMP;LDMT;A;C;(178	181);4
1AMP;YKG;A;C;(183	185);3
1AMP;SAQD;A;S;(186	189);4
1AMP;VVFI;A;E;(190	193);4
1AMP;DYT;A;S;(195	197);3
1AMP;SNFTQYLTQLMDEY;A;H;(199	212);14
1AMP;YGFD;A;E;(218	221);4
1AMP;GY;A;S;(224	225);2
1AMP;HASWHN;A;H;(230	235);6
1AMP;ES;A;S;(245	246);2
1AMP;FND;A;G;(248	250);3
1AMP;PRIH;A;T;(253	256);4
1AMP;TQ;A;T;(258	259);2
1AMP;LAN;A;G;(262	264);3
1AMP;SHAKKFTQLGLAYAIEMG;A;H;(270	287);18
1AMP;ATG;A;C;(289	291);3
1AOR;MY;B;C;(1	2);2
1AOR;RFIRVN;B;E;(7	12);6
1AOR;LSTG;B;T;(13	16);4
1AOR;DIKVEE;B;E;(17	22);6
1AOR;EELAKKW;B;H;(25	31);7
1AOR;SRGLAIYLLLKE;B;H;(34	45);12
1AOR;PE;B;T;(55	56);2
1AOR;LIIAA;B;E;(59	63);5
1AOR;PLTG;B;T;(65	68);4
1AOR;TSA;B;S;(69	71);3
1AOR;GGR;B;C;(74	76);3
1AOR;YNVVTK;B;E;(77	82);6
1AOR;PLT;B;T;(84	86);3
1AOR;ITMANS;B;E;(89	94);6
1AOR;FGAELKFA;B;H;(98	105);8
1AOR;AIVVE;B;E;(109	113);5
1AOR;VYIYIK;B;E;(120	125);6
1AOR;DE;B;T;(126	127);2
1AOR;HIEIRD;B;E;(128	133);6
1AOR;SHIWG;B;T;(135	139);5
1AOR;VSETEATIRKE;B;H;(142	152);11
1AOR;VG;B;T;(153	154);2
1AOR;KIAS;B;E;(159	162);4
1AOR;PAGE;B;H;(165	168);4
1AOR;KF;B;T;(172	173);2
1AOR;IMN;B;E;(176	178);3
1AOR;DGH;B;T;(179	181);3
1AOR;RAA;B;E;(182	184);3
1AOR;RGG;B;S;(186	188);3
1AOR;VGAVMGS;B;H;(189	195);7
1AOR;KN;B;T;(196	197);2
1AOR;LKAIAVE;B;E;(198	204);7
1AOR;GSKTVPI;B;C;(205	211);7
1AOR;KQKFMLVVREKVNKLRN;B;H;(214	230);17
1AOR;VAGGG;B;I;(233	237);5
1AOR;LPKY;B;H;(238	241);4
1AOR;TAV;B;G;(243	245);3
1AOR;LVNIINE;B;H;(246	252);7
1AOR;LYP;B;C;(255	257);3
1AOR;KNFQ;B;T;(259	262);4
1AOR;VY;B;C;(265	266);2
1AOR;AYEQ;B;G;(269	272);4
1AOR;GEAMAAK;B;H;(274	280);7
1AOR;LVRNK;B;E;(282	286);5
1AOR;PC;B;C;(287	288);2
1AOR;YA;B;T;(289	290);2
1AOR;PI;B;S;(292	293);2
1AOR;GC;B;C;(294	295);2
1AOR;GRVNRL;B;E;(296	301);6
1AOR;PTV;B;T;(302	304);3
1AOR;GETE;B;E;(305	308);4
1AOR;GPE;B;C;(309	311);3
1AOR;YESVWAL;B;H;(312	318);7
1AOR;ANL;B;G;(320	322);3
1AOR;IND;B;C;(324	326);3
1AOR;LASIIEANHMCDEL;B;H;(327	340);14
1AOR;TISTGGTLATAMELYE;B;H;(344	359);16
1AOR;HI;B;S;(362	363);2
1AOR;DEEL;B;H;(365	368);4
1AOR;GD;B;T;(369	370);2
1AOR;PP;B;P;(372	373);2
1AOR;FR;B;C;(374	375);2
1AOR;WG;B;T;(376	377);2
1AOR;EVLHYYIEKIA;B;H;(380	390);11
1AOR;KR;B;T;(391	392);2
1AOR;GDKL;B;H;(396	399);4
1AOR;AE;B;T;(400	401);2
1AOR;SYRLAE;B;H;(403	408);6
1AOR;SYG;B;T;(409	411);3
1AOR;PEL;B;G;(413	415);3
1AOR;TV;B;E;(418	419);2
1AOR;LE;B;E;(422	423);2
1AOR;PRG;B;G;(429	431);3
1AOR;EGHGLGYAT;B;H;(433	441);9
1AOR;NR;B;T;(443	444);2
1AOR;IKN;B;G;(449	451);3
1AOR;SPEIL;B;I;(455	459);5
1AOR;YPY;B;S;(461	463);3
1AOR;KMD;B;C;(464	466);3
1AOR;DV;B;C;(469	470);2
1AOR;DDKIKMLILFQDLTALIDSA;B;H;(472	491);20
1AOR;LC;B;C;(493	494);2
1AOR;LFTT;B;G;(495	498);4
1AOR;LG;B;C;(501	502);2
1AOR;ADDYRDLLNAAL;B;H;(503	514);12
1AOR;WDFT;B;C;(516	519);4
1AOR;TEDYLKIGERIWNAERLFNLKA;B;H;(520	541);22
1AOR;PARD;B;H;(545	548);4
1AOR;TLP;B;C;(550	552);3
1AOR;KRFLE;B;H;(553	557);5
1AOR;PM;B;P;(559	560);2
1AOR;PNKG;B;T;(564	567);4
1AOR;HTVR;B;C;(568	571);4
1AOR;LKEMLPRYYKLR;B;H;(572	583);12
1AOR;WT;B;C;(585	586);2
1AOR;ED;B;T;(587	588);2
1AOR;KIP;B;C;(590	592);3
1AOR;KEKLEE;B;H;(593	598);6
1AOR;AEF;B;G;(602	604);3
1AOZ;SQ;B;C;(1	2);2
1AOZ;IRHYKWEVEYMFW;B;E;(3	15);13
1AOZ;CN;B;S;(19	20);2
1AOZ;NIVMGI;B;E;(22	27);6
1AOZ;FP;B;S;(31	32);2
1AOZ;GPT;B;P;(33	35);3
1AOZ;IRAN;B;E;(36	39);4
1AOZ;SVVVELTN;B;E;(43	50);8
1AOZ;KL;B;C;(51	52);2
1AOZ;HT;B;S;(53	54);2
1AOZ;IHWH;B;E;(59	62);4
1AOZ;ILQ;B;C;(64	66);3
1AOZ;PWA;B;G;(70	72);3
1AOZ;SIS;B;T;(77	79);3
1AOZ;CA;B;P;(81	82);2
1AOZ;TFFYNFT;B;E;(88	94);7
1AOZ;GTFFYHG;B;E;(99	105);7
1AOZ;GM;B;T;(108	109);2
1AOZ;QRSA;B;G;(110	113);4
1AOZ;YGSLIVD;B;E;(116	122);7
1AOZ;QG;B;T;(125	126);2
1AOZ;KKE;B;C;(127	129);3
1AOZ;GEINLLLSDW;B;E;(135	144);10
1AOZ;HQ;B;S;(146	147);2
1AOZ;IHKQEVGLS;B;H;(149	157);9
1AOZ;SKP;B;S;(158	160);3
1AOZ;IRWIG;B;C;(161	165);5
1AOZ;TILL;B;E;(169	172);4
1AOZ;GQ;B;C;(176	177);2
1AOZ;FDC;B;S;(178	180);3
1AOZ;IA;B;T;(182	183);2
1AOZ;AKY;B;G;(184	186);3
1AOZ;SN;B;T;(188	189);2
1AOZ;KLK;B;C;(194	196);3
1AOZ;SC;B;T;(200	201);2
1AOZ;PYI;B;C;(203	205);3
1AOZ;FHV;B;E;(206	208);3
1AOZ;TYRIRIAS;B;E;(213	220);8
1AOZ;ALNFAI;B;E;(226	231);6
1AOZ;LLVVEA;B;E;(236	241);6
1AOZ;NYVQPFYT;B;E;(244	251);8
1AOZ;IDI;B;E;(254	256);3
1AOZ;SYSVLIT;B;E;(261	267);7
1AOZ;YWVSVGTR;B;E;(276	283);8
1AOZ;HPN;B;C;(286	288);3
1AOZ;GLTLLNY;B;E;(292	298);7
1AOZ;VS;B;T;(303	304);2
1AOZ;KLP;B;C;(305	307);3
1AOZ;TS;B;S;(308	309);2
1AOZ;PPPQTPA;B;P;(310	316);7
1AOZ;WD;B;T;(317	318);2
1AOZ;FDRSKNFTYR;B;H;(320	329);10
1AOZ;PKPP;B;P;(337	340);4
1AOZ;RRIFLLNTQNVI;B;E;(345	356);12
1AOZ;YVKWAI;B;E;(359	364);6
1AOZ;ND;B;T;(365	366);2
1AOZ;VSL;B;E;(367	369);3
1AOZ;ALP;B;C;(370	372);3
1AOZ;YLGAMK;B;H;(376	381);6
1AOZ;LH;B;T;(385	386);2
1AOZ;AF;B;S;(387	388);2
1AOZ;PPP;B;P;(392	394);3
1AOZ;EVFP;B;C;(395	398);4
1AOZ;ID;B;T;(403	404);2
1AOZ;PPTN;B;C;(406	409);4
1AOZ;RIG;B;E;(413	415);3
1AOZ;NGV;B;C;(416	418);3
1AOZ;YQF;B;E;(419	421);3
1AOZ;VVDVILQ;B;E;(426	432);7
1AOZ;NANM;B;C;(433	436);4
1AOZ;MK;B;S;(437	438);2
1AOZ;LSET;B;C;(441	444);4
1AOZ;HPWHL;B;E;(445	449);5
1AOZ;HD;B;C;(452	453);2
1AOZ;FWVLGYGD;B;E;(454	461);8
1AOZ;FS;B;C;(464	465);2
1AOZ;AEEESS;B;G;(466	471);6
1AOZ;LKN;B;S;(474	476);3
1AOZ;TVVI;B;E;(482	485);4
1AOZ;GWTAIRFV;B;E;(489	496);8
1AOZ;GVWAFHC;B;E;(501	507);7
1AOZ;EPHLH;B;H;(510	514);5
1AOZ;GVVFAE;B;E;(518	523);6
1AOZ;VEK;B;G;(525	527);3
1AOZ;RIP;B;P;(530	532);3
1AOZ;TKAL;B;H;(533	536);4
1AOZ;GGTAKSL;B;H;(539	545);7
1AOZ;NNP;B;C;(547	549);3
1AOZ;NP;B;C;(551	552);2
1ASW;REP;A;C;(50	52);3
1ASW;GL;A;T;(54	55);2
1ASW;GPL;A;P;(56	58);3
1ASW;IWQTDFTL;A;E;(60	67);8
1ASW;WLAVTVD;A;E;(76	82);7
1ASW;TAS;A;T;(83	85);3
1ASW;SA;A;C;(86	87);2
1ASW;IVVTQH;A;E;(88	93);6
1ASW;GR;A;S;(94	95);2
1ASW;SVAAQHHWATAIAVL;A;H;(98	112);15
1ASW;GRP;A;C;(113	115);3
1ASW;AIK;A;E;(117	119);3
1ASW;SCFT;A;H;(124	127);4
1ASW;KSTREWLARW;A;H;(129	138);10
1ASW;AHT;A;E;(141	143);3
1ASW;IPG;A;S;(146	148);3
1ASW;QGQ;A;C;(151	153);3
1ASW;HFER;A;C;(198	201);4
1ATP;TYADFI;I;H;(6	11);6
1ATP;RRNAI;I;P;(18	22);5
1AVH;QVLRG;B;C;(3	7);5
1AVH;ERADAETLRKA;B;H;(17	27);11
1AVH;EESILTLLTS;B;H;(35	44);10
1AVH;NAQRQEISAAFKTL;B;H;(47	60);14
1AVH;LLDDLK;B;H;(65	70);6
1AVH;GKFEKLIVAL;B;H;(75	84);10
1AVH;SRLYDAYELKH;B;H;(88	98);11
1AVH;KGAG;B;S;(101	104);4
1AVH;EKVLTEIIAS;B;H;(107	116);10
1AVH;PEELRAIKQVYEEE;B;H;(119	132);14
1AVH;LEDDVVGD;B;H;(137	144);8
1AVH;YYQRMLVVLL;B;H;(148	157);10
1AVH;ANRDPDAGID;B;C;(159	168);10
1AVH;EAQVEQDAQALFQAGE;B;H;(169	184);16
1AVH;LKW;B;T;(185	187);3
1AVH;EEKFITIFGT;B;H;(191	200);10
1AVH;VSHLRKVFDKYMTIS;B;H;(203	217);15
1AVH;IEET;B;G;(221	224);4
1AVH;RET;B;T;(227	229);3
1AVH;NLEQLLLAVVKSIR;B;H;(232	245);14
1AVH;IPAYLAETLYY;B;H;(247	257);11
1AVH;MKGAG;B;S;(259	263);5
1AVH;DHTLIRVMVS;B;H;(266	275);10
1AVH;RSEID;B;T;(276	280);5
1AVH;LFNIRKEFRKNF;B;H;(281	292);12
1AVH;LYSMIKGD;B;H;(296	303);8
1AVH;DYKKALLLLC;B;H;(307	316);10
1AVH;DD;B;C;(319	320);2
1AYA;MR;B;C;(3	4);2
1AYA;RW;B;T;(5	6);2
1AYA;GVEAENLLLT;B;H;(13	22);10
1AYA;GV;B;C;(24	25);2
1AYA;SFLARP;B;E;(28	33);6
1AYA;KSN;B;S;(35	37);3
1AYA;FTLSVRR;B;E;(41	47);7
1AYA;AVTHIKIQN;B;E;(50	58);9
1AYA;LYGGE;B;S;(65	69);5
1AYA;LAELVQYYME;B;H;(74	83);10
1AYA;VI;B;E;(95	96);2
1AYA;ELK;B;C;(97	99);3
1AZU;VDIQ;A;E;(5	8);4
1AZU;DQM;A;S;(11	13);3
1AZU;QF;A;C;(14	15);2
1AZU;NA;A;S;(18	19);2
1AZU;KSCK;A;S;(24	27);4
1AZU;QFTVNLS;A;E;(28	34);7
1AZU;HP;A;C;(35	36);2
1AZU;KNV;A;T;(41	43);3
1AZU;NW;A;C;(47	48);2
1AZU;VLST;A;E;(49	52);4
1AZU;AADM;A;T;(53	56);4
1AZU;QGVVTDGMAS;A;H;(57	66);10
1AZU;LDKD;A;H;(68	71);4
1AZU;YL;A;S;(72	73);2
1AZU;SR;A;T;(78	79);2
1AZU;HTKL;A;C;(83	86);4
1AZU;DSVTFD;A;E;(93	98);6
1AZU;VSK;A;S;(99	101);3
1AZU;YMFF;A;E;(108	111);4
1AZU;CT;A;C;(112	113);2
1AZU;PGHSAL;A;T;(115	120);6
1AZU;KGTLT;A;E;(122	126);5
1BAM;EVEKEFI;A;E;(2	8);7
1BAM;DEAKELL;A;H;(10	16);7
1BAM;SK;A;T;(17	18);2
1BAM;KLIQQAYNEVKTSIC;A;H;(20	34);15
1BAM;SPI;A;C;(35	37);3
1BAM;TIN;A;E;(46	48);3
1BAM;TE;A;S;(50	51);2
1BAM;VPIKELCYTLLEDTY;A;H;(58	72);15
1BAM;YR;A;E;(75	76);2
1BAM;VYKEFIE;A;E;(95	101);7
1BAM;NS;A;T;(102	103);2
1BAM;ELKRVGMEF;A;E;(104	112);9
1BAM;ISSAHRSMNKLLLGLK;A;H;(117	132);16
1BAM;LAIILMP;A;E;(138	144);7
1BAM;KQLA;A;H;(146	149);4
1BAM;YY;A;T;(150	151);2
1BAM;VTN;A;C;(156	158);3
1BAM;FEEL;A;H;(159	162);4
1BAM;EPYFELT;A;G;(163	169);7
1BAM;FIFIGFN;A;E;(174	180);7
1BAM;AYN;A;E;(183	185);3
1BAM;PLIPK;A;P;(189	193);5
1BAM;SD;A;T;(195	196);2
1BAM;KRSIKKWKDKVE;A;H;(200	211);12
1BBP;VYHD;A;E;(3	6);4
1BBP;CP;A;P;(9	10);2
1BBP;EVKPV;A;C;(11	15);5
1BBP;NFD;A;C;(17	19);3
1BBP;WSN;A;G;(20	22);3
1BBP;YH;A;C;(23	24);2
1BBP;GKWWEVAK;A;E;(25	32);8
1BBP;YPN;A;C;(33	35);3
1BBP;VEKY;A;T;(37	40);4
1BBP;KCGWAEYTP;A;E;(42	50);9
1BBP;VKVSNYHVI;A;E;(55	63);9
1BBP;KEYFIEGTAYP;A;E;(66	76);11
1BBP;KIYHKLTY;A;E;(87	94);8
1BBP;VTKENVFNVLST;A;E;(97	108);12
1BBP;NKN;A;S;(110	112);3
1BBP;YIIGYYCKYD;A;E;(113	122);10
1BBP;EDKK;A;T;(123	126);4
1BBP;GHQDFVWVLS;A;E;(127	136);10
1BBP;RSKV;A;S;(137	140);4
1BBP;GEAKTAVENYLIG;A;H;(143	155);13
1BBP;SQK;A;G;(162	164);3
1BBP;EAAC;A;H;(172	175);4
1BBP;KVN;A;C;(176	178);3
1BCX;ASTD;A;C;(1	4);4
1BCX;YWQNWT;A;E;(5	10);6
1BCX;IVNAVN;A;E;(15	20);6
1BCX;NYSVNWS;A;E;(25	31);7
1BCX;NFVVGKGW;A;E;(35	42);8
1BCX;TINYNAGVWAPN;A;E;(50	61);12
1BCX;GYLTLYGWTR;A;E;(64	73);10
1BCX;SPL;A;T;(74	76);3
1BCX;IEYYVVDSW;A;E;(77	85);9
1BCX;YRPTG;A;C;(88	92);5
1BCX;TYKGTVKS;A;E;(93	100);8
1BCX;GTYDIYTTTRYNAP;A;E;(103	116);14
1BCX;RTTFTQYWSVR;A;E;(122	132);11
1BCX;QS;A;S;(133	134);2
1BCX;KRP;A;P;(135	137);3
1BCX;TGS;A;S;(138	140);3
1BCX;ATIT;A;E;(142	145);4
1BCX;FTNHVNAWKS;A;H;(146	155);10
1BCX;NLG;A;P;(159	161);3
1BCX;NWAYQVMATCGY;A;E;(163	174);12
1BCX;SGSSNVTV;A;E;(177	184);8
1BDS;AAPCFC;A;C;(1	6);6
1BDS;KP;A;C;(9	10);2
1BDS;DLW;A;E;(14	16);3
1BDS;GGY;A;T;(24	26);3
1BDS;GYTS;A;C;(27	30);4
1BDS;NCYK;A;E;(31	34);4
1BDS;WP;A;T;(35	36);2
1BDS;NICC;A;E;(37	40);4
1BDS;YPH;A;C;(41	43);3
1BET;GEFS;A;C;(10	13);4
1BET;VC;A;S;(14	15);2
1BET;SVSVWV;A;E;(17	22);6
1BET;DKT;A;C;(24	26);3
1BET;TAT;A;E;(27	29);3
1BET;EVTV;A;E;(35	38);4
1BET;EVNI;A;E;(41	44);4
1BET;SVFR;A;E;(47	50);4
1BET;FFETKC;A;E;(53	58);6
1BET;SKH;A;T;(73	75);3
1BET;WNSYCTTTHTFVKALTT;A;E;(76	92);17
1BET;AAWRFIRIDTACVCVLSR;A;E;(97	114);18
1BFG;KRLYC;A;E;(21	25);5
1BFG;KNGG;A;T;(26	29);4
1BFG;FFLRI;A;E;(30	34);5
1BFG;VDGV;A;E;(40	43);4
1BFG;RE;A;C;(44	45);2
1BFG;KS;A;T;(46	47);2
1BFG;PHI;A;G;(49	51);3
1BFG;LQLQA;A;E;(53	57);5
1BFG;VVSIKG;A;E;(62	67);6
1BFG;VSAN;A;T;(68	71);4
1BFG;RYLAM;A;E;(72	76);5
1BFG;LLAS;A;E;(82	85);4
1BFG;DEC;A;G;(90	92);3
1BFG;FFERL;A;E;(94	98);5
1BFG;NTYRS;A;E;(104	108);5
1BFG;RKY;A;S;(109	111);3
1BFG;VA;A;C;(116	117);2
1BFG;GSK;A;G;(127	129);3
1BFG;KAI;A;G;(135	137);3
1BFG;FLPMS;A;E;(139	143);5
1BKS;ERYENLFAQLND;A;H;(2	13);12
1BKS;AFVPFVT;A;E;(18	24);7
1BKS;IEQSLKIIDTLID;A;H;(30	42);13
1BKS;DA;A;S;(46	47);2
1BKS;LELG;A;E;(48	51);4
1BKS;VPF;A;C;(52	54);3
1BKS;PTIQNANLRAFAA;A;H;(62	74);13
1BKS;PAQCFEMLALIREK;A;H;(78	91);14
1BKS;PTI;A;S;(93	95);3
1BKS;IGLLM;A;E;(97	101);5
1BKS;ANLVF;A;H;(103	107);5
1BKS;IDAFYARCEQV;A;H;(111	121);11
1BKS;SVLV;A;E;(125	128);4
1BKS;VEE;A;G;(133	135);3
1BKS;APFRQAALR;A;H;(137	145);9
1BKS;HN;A;T;(146	147);2
1BKS;APIFIC;A;E;(149	154);6
1BKS;DDLLRQVASY;A;H;(160	169);10
1BKS;TYL;A;E;(174	176);3
1BKS;LHHLIEKLKEY;A;H;(193	203);11
1BKS;AAP;A;C;(205	207);3
1BKS;ALQ;A;E;(208	210);3
1BKS;IS;A;C;(214	215);2
1BKS;PEQVSAAVRA;A;H;(217	226);10
1BKS;GAIS;A;E;(230	233);4
1BKS;AIVKIIEK;A;H;(236	243);8
1BKS;NLA;A;T;(244	246);3
1BKS;PKQMLAELRSFVSAMKA;A;H;(248	264);17
1BKS;TL;B;C;(3	4);2
1BKS;YF;B;E;(8	9);2
1BKS;GE;B;T;(10	11);2
1BKS;FGGMY;B;E;(12	16);5
1BKS;QIL;B;G;(19	21);3
1BKS;MPALNQLEEAFVRAQK;B;H;(22	37);16
1BKS;PEFQAQFADL;B;H;(39	48);10
1BKS;LKNYA;B;I;(49	53);5
1BKS;LTK;B;E;(59	61);3
1BKS;QN;B;S;(63	64);2
1BKS;ITAG;B;T;(65	68);4
1BKS;TR;B;S;(69	70);2
1BKS;TTLYLKR;B;E;(71	77);7
1BKS;EDL;B;G;(78	80);3
1BKS;HK;B;T;(86	87);2
1BKS;TNQVLGQALLAKR;B;H;(88	100);13
1BKS;EIIAET;B;E;(105	110);6
1BKS;QHGVASALASALL;B;H;(114	126);13
1BKS;KCRIYMG;B;E;(129	135);7
1BKS;AKDVER;B;H;(136	141);6
1BKS;SPNVFRMRL;B;H;(143	151);9
1BKS;EVIPV;B;E;(155	159);5
1BKS;SGS;B;T;(161	163);3
1BKS;LKDACNEALRDWSGS;B;H;(166	180);15
1BKS;YET;B;T;(181	183);3
1BKS;AHY;B;E;(184	186);3
1BKS;ML;B;C;(187	188);2
1BKS;GTA;B;S;(189	191);3
1BKS;GP;B;S;(193	194);2
1BKS;YPTIVRE;B;H;(197	203);7
1BKS;FQR;B;T;(204	206);3
1BKS;MIGEETKAQILDK;B;H;(207	219);13
1BKS;AVIAC;B;E;(226	230);5
1BKS;GGG;B;S;(232	234);3
1BKS;SNAIGMF;B;H;(235	241);7
1BKS;ADF;B;G;(242	244);3
1BKS;IN;B;T;(245	246);2
1BKS;GLIGVEPGG;B;E;(251	259);9
1BKS;IET;B;G;(262	264);3
1BKS;EHGA;B;C;(266	269);4
1BKS;PLKH;B;H;(270	273);4
1BKS;RVGIY;B;E;(275	279);5
1BKS;GMKAPM;B;E;(281	286);6
1BKS;EESYS;B;C;(295	299);5
1BKS;AGL;B;G;(302	304);3
1BKS;PQHAYLNS;B;H;(311	318);8
1BKS;ADYVSIT;B;E;(322	328);7
1BKS;DDEALEAFKTLCRHE;B;H;(329	343);15
1BKS;GII;B;C;(344	346);3
1BKS;LES;B;T;(349	351);3
1BKS;SHALAHALKMMRE;B;H;(352	364);13
1BKS;KE;B;C;(368	369);2
1BKS;QLLVVNL;B;E;(370	376);7
1BKS;DKD;B;G;(381	383);3
1BKS;IFTVHDIL;B;H;(384	391);8
1BMV;SISQ;1;C;(1001	1004);4
1BMV;QT;1;T;(1005	1006);2
1BMV;VW;1;C;(1007	1008);2
1BMV;NQMATVR;1;E;(1009	1015);7
1BMV;SSK;1;S;(1022	1024);3
1BMV;FCQFSVD;1;E;(1027	1033);7
1BMV;LLGG;1;T;(1034	1037);4
1BMV;GIS;1;E;(1038	1040);3
1BMV;KTG;1;S;(1043	1045);3
1BMV;DW;1;C;(1046	1047);2
1BMV;ITLV;1;E;(1048	1051);4
1BMV;QNS;1;C;(1052	1054);3
1BMV;PISNLLRV;1;H;(1055	1062);8
1BMV;KKGCLMVKVVMS;1;E;(1066	1077);12
1BMV;AAV;1;S;(1080	1082);3
1BMV;RSD;1;G;(1084	1086);3
1BMV;WASL;1;C;(1087	1090);4
1BMV;VQVFLT;1;E;(1091	1096);6
1BMV;NSN;1;S;(1097	1099);3
1BMV;TEH;1;S;(1101	1103);3
1BMV;CRWTK;1;E;(1107	1111);5
1BMV;SWELIFPIEV;1;E;(1116	1125);10
1BMV;CG;1;C;(1126	1127);2
1BMV;PNNG;1;S;(1128	1131);4
1BMV;WS;1;T;(1135	1136);2
1BMV;EWAN;1;T;(1138	1141);4
1BMV;QTSW;1;C;(1142	1145);4
1BMV;HLSFLVD;1;E;(1146	1152);7
1BMV;PKQ;1;T;(1154	1156);3
1BMV;TFDVLLGI;1;E;(1159	1166);8
1BMV;EI;1;E;(1171	1172);2
1BMV;VPQ;1;C;(1183	1185);3
1BMV;METN;2;C;(3001	3004);4
1BMV;FK;2;T;(3006	3007);2
1BMV;LDDVETPKGS;2;C;(3010	3019);10
1BMV;MLDL;2;T;(3020	3023);4
1BMV;KISQSKIAL;2;E;(3024	3032);9
1BMV;TILRSDL;2;E;(3040	3046);7
1BMV;LANFL;2;H;(3047	3051);5
1BMV;TEG;2;S;(3052	3054);3
1BMV;NF;2;C;(3055	3056);2
1BMV;SVDLQ;2;H;(3059	3063);5
1BMV;IKMVAT;2;E;(3072	3077);6
1BMV;VGIP;2;C;(3078	3081);4
1BMV;TGI;2;C;(3084	3086);3
1BMV;ALACAMN;2;E;(3087	3093);7
1BMV;SI;2;E;(3095	3096);2
1BMV;ASS;2;C;(3100	3102);3
1BMV;DIY;2;S;(3103	3105);3
1BMV;TI;2;T;(3106	3107);2
1BMV;CSQ;2;S;(3108	3110);3
1BMV;DCELW;2;E;(3111	3115);5
1BMV;PAC;2;T;(3117	3119);3
1BMV;MTMSF;2;E;(3123	3127);5
1BMV;LEFLK;2;H;(3138	3142);5
1BMV;HCDIICVT;2;E;(3147	3154);8
1BMV;GW;2;C;(3155	3156);2
1BMV;MQ;2;S;(3161	3162);2
1BMV;VQVTIDWFI;2;E;(3164	3172);9
1BMV;ECVPRT;2;C;(3176	3181);6
1BNC;KIVI;B;E;(4	7);4
1BNC;ANR;B;C;(8	10);3
1BNC;GEIALRILRACKEL;B;H;(11	24);14
1BNC;KTVAVHS;B;E;(27	33);7
1BNC;KHVLL;B;H;(40	44);5
1BNC;ETVCIG;B;E;(47	52);6
1BNC;PAP;B;S;(53	55);3
1BNC;SVKSYL;B;T;(56	61);6
1BNC;IPAIISAAEIT;B;H;(63	73);11
1BNC;AV;B;C;(75	76);2
1BNC;AIH;B;E;(77	79);3
1BNC;YGFL;B;S;(82	85);4
1BNC;ANFAEQVER;B;H;(89	97);9
1BNC;IF;B;E;(101	102);2
1BNC;IGP;B;S;(103	105);3
1BNC;AETIRLMG;B;H;(107	114);8
1BNC;KVSAIAAMKKA;B;H;(116	126);11
1BNC;VPCVP;B;C;(128	132);5
1BNC;SDG;B;C;(134	136);3
1BNC;MD;B;S;(142	143);2
1BNC;KNRAIAKRI;B;H;(144	152);9
1BNC;VII;B;E;(156	158);3
1BNC;VV;B;E;(171	172);2
1BNC;RGD;B;S;(173	175);3
1BNC;LAQSISMTR;B;H;(178	186);9
1BNC;MEK;B;E;(200	202);3
1BNC;RHVEIQVLAD;B;E;(208	217);10
1BNC;GQG;B;S;(218	220);3
1BNC;AIYLAERDCSMQR;B;E;(222	234);13
1BNC;QKVVEEA;B;E;(237	243);7
1BNC;PELRRYIGERCAKACVD;B;H;(250	266);17
1BNC;RGAGTFEFLFE;B;E;(270	280);11
1BNC;EFYFIEMN;B;E;(283	290);8
1BNC;IQ;B;C;(293	294);2
1BNC;VEH;B;T;(295	297);3
1BNC;PVTEMIT;B;H;(298	304);7
1BNC;GVD;B;C;(305	307);3
1BNC;LIKEQLRIA;B;H;(308	316);9
1BNC;QPLSIK;B;C;(319	324);6
1BNC;QEE;B;G;(325	327);3
1BNC;VHVR;B;C;(328	331);4
1BNC;HAVECRIN;B;E;(333	340);8
1BNC;PNT;B;T;(344	346);3
1BNC;FL;B;C;(347	348);2
1BNC;SP;B;C;(350	351);2
1BNC;RFH;B;E;(356	358);3
1BNC;APG;B;C;(359	361);3
1BNC;VRWE;B;E;(365	368);4
1BNC;SHIY;B;C;(369	372);4
1BNC;PYY;B;S;(379	381);3
1BNC;MIGKLICYG;B;E;(384	392);9
1BNC;RDVAIARMKNALQE;B;H;(395	408);14
1BNC;IID;B;E;(410	412);3
1BNC;VDLQIRIMN;B;H;(418	426);9
1BNC;ENFQH;B;H;(428	432);5
1BNC;GGTN;B;C;(433	436);4
1BNC;YLEKKL;B;H;(439	444);6
1BNC;LQE;B;C;(446	448);3
1BPH;IVEQC;A;H;(2	6);5
1BPH;CASV;A;T;(7	10);4
1BPH;CS;A;C;(11	12);2
1BPH;LYQLE;A;H;(13	17);5
1BPH;NY;A;T;(18	19);2
1BRS;AVIN;E;E;(3	6);4
1BRS;GEQ;E;G;(7	9);3
1BRS;IR;E;C;(10	11);2
1BRS;ISDLHQTLKKEL;E;H;(13	24);12
1BRS;EY;E;T;(28	29);2
1BRS;YGE;E;C;(30	32);3
1BRS;LDALWDALTG;E;H;(34	43);10
1BRS;VE;E;C;(45	46);2
1BRS;LVLEWR;E;E;(49	54);6
1BRS;FEQSKQL;E;H;(56	62);7
1BRS;AESVLQVFREAKA;E;H;(67	79);13
1BRS;ITIIL;E;E;(84	88);5
1BSD;FDGVADYLQTY;B;H;(7	17);11
1BSD;DN;B;T;(22	23);2
1BSD;YI;B;E;(24	25);2
1BSD;KSEAQA;B;H;(27	32);6
1BSD;WV;B;C;(35	36);2
1BSD;ASK;B;G;(37	39);3
1BSD;LADV;B;H;(42	45);4
1BSD;SIGGDIF;B;E;(50	56);7
1BSD;PGK;B;C;(64	66);3
1BSD;WREAD;B;E;(71	75);5
1BSD;SGF;B;S;(80	82);3
1BSD;RN;B;C;(83	84);2
1BSD;RILYS;B;E;(87	91);5
1BSD;VYKT;B;E;(96	99);4
1BSD;TK;B;E;(107	108);2
1CBG;FKPL;A;C;(1	4);4
1CBG;SFD;A;C;(7	9);3
1CBG;FSD;A;G;(11	13);3
1CBG;RSC;A;G;(16	18);3
1CBG;VFGTA;A;E;(24	28);5
1CBG;AFQY;A;H;(31	34);4
1CBG;EGA;A;C;(35	37);3
1CBG;AFE;A;S;(38	40);3
1CBG;KGP;A;P;(43	45);3
1CBG;IWDTFTHK;A;H;(47	54);8
1CBG;PEK;A;G;(56	58);3
1CBG;RTN;A;C;(62	64);3
1CBG;GDV;A;S;(65	67);3
1CBG;AI;A;T;(68	69);2
1CBG;EYHRYKEDIGIMKD;A;H;(71	84);14
1CBG;MN;A;T;(85	86);2
1CBG;AYRFS;A;E;(89	93);5
1CBG;WPRV;A;H;(96	99);4
1CBG;LSG;A;G;(105	107);3
1CBG;GVN;A;C;(108	110);3
1CBG;REGINYYNNLINEVLA;A;H;(111	126);16
1CBG;QPYVTLF;A;E;(130	136);7
1CBG;HW;A;S;(137	138);2
1CBG;QALEDEY;A;H;(142	148);7
1CBG;GFL;A;G;(150	152);3
1CBG;IVDDFRDYAELCFKEF;A;H;(156	171);16
1CBG;GDR;A;T;(172	174);3
1CBG;HWITLN;A;E;(177	182);6
1CBG;PWG;A;H;(184	186);3
1CBG;VSMNA;A;I;(187	191);5
1CBG;GRCS;A;C;(200	203);4
1CBG;DWL;A;G;(204	206);3
1CBG;NC;A;C;(209	210);2
1CBG;SGR;A;T;(215	217);3
1CBG;EPYLAAHYQLLAHAAAARL;A;H;(218	236);19
1CBG;YKTKY;A;I;(237	241);5
1CBG;QASQ;A;H;(242	245);4
1CBG;IIGITLV;A;E;(248	254);7
1CBG;WFEP;A;E;(257	260);4
1CBG;ASKE;A;S;(261	264);4
1CBG;KADVDAAKRGL;A;H;(265	275);11
1CBG;DFMLG;A;I;(276	280);5
1CBG;WFMHPLTK;A;H;(281	288);8
1CBG;ESMRYLV;A;H;(293	299);7
1CBG;RKR;A;G;(300	302);3
1CBG;PKFS;A;C;(304	307);4
1CBG;TEESKEL;A;H;(308	314);7
1CBG;SF;A;C;(317	318);2
1CBG;FLGLN;A;E;(320	324);5
1CBG;YYS;A;C;(325	327);3
1CBG;SYYAAK;A;E;(328	333);6
1CBG;PRI;A;P;(335	337);3
1CBG;ARP;A;P;(340	342);3
1CBG;IQTD;A;H;(344	347);4
1CBG;INAT;A;E;(350	353);4
1CBG;EH;A;E;(355	356);2
1CBG;SW;A;T;(368	369);2
1CBG;IY;A;C;(372	373);2
1CBG;QGIRKLLLYVKNH;A;H;(375	387);13
1CBG;NPV;A;C;(390	392);3
1CBG;IYITE;A;E;(393	397);5
1CBG;NGRN;A;C;(398	401);4
1CBG;LQESL;A;H;(410	414);5
1CBG;TPRIDYYYRHLYYVLTAIG;A;H;(417	435);19
1CBG;VN;A;C;(438	439);2
1CBG;VKGYFA;A;E;(440	445);6
1CBG;DNME;A;C;(450	453);4
1CBG;WDS;A;G;(454	456);3
1CBG;VFVD;A;E;(465	468);4
1CBG;FKNNL;A;T;(469	473);5
1CBG;KRHP;A;E;(474	477);4
1CBG;LSAHWFKSF;A;H;(479	487);9
1CBH;TQS;A;C;(1	3);3
1CBH;QCG;A;E;(7	9);3
1CBH;YS;A;C;(13	14);2
1CBH;CQVLN;A;E;(25	29);5
1CBH;YSQC;A;E;(32	35);4
1CC5;DDV;A;H;(12	14);3
1CC5;VAKYC;A;I;(15	19);5
1CC5;NACH;A;H;(20	23);4
1CC5;GTGLLN;A;T;(24	29);6
1CC5;APK;A;C;(30	32);3
1CC5;SAAWKTRADAK;A;H;(36	46);11
1CC5;DGL;A;T;(50	52);3
1CC5;LAQSLS;A;H;(53	58);6
1CC5;PKGT;A;S;(65	68);4
1CC5;DDELKAAIGKMS;A;H;(74	85);12
1CDL;RRKWQKTGHAVRAIGR;G;H;(797	812);16
1CDT;KCN;A;E;(2	4);3
1CDT;LI;A;S;(6	7);2
1CDT;YKT;A;E;(11	13);3
1CDT;LCYKMML;A;E;(20	26);7
1CDT;ASKK;A;T;(27	30);4
1CDT;VPVKRGCI;A;E;(32	39);8
1CDT;NV;A;S;(40	41);2
1CDT;CPKNS;A;P;(42	46);5
1CDT;VKYVCC;A;E;(49	54);6
1CEI;ISD;A;G;(7	9);3
1CEI;EAEFVQLLKEIEKE;A;H;(12	25);14
1CEI;AATD;A;S;(28	31);4
1CEI;DVLDVLLEHFVKIT;A;H;(32	45);14
1CEI;PDGT;A;T;(48	51);4
1CEI;DLIY;A;H;(52	55);4
1CEI;PEGIVKEIKEWRAA;A;H;(65	78);14
1CEI;KPG;A;C;(81	83);3
1CEL;SET;B;C;(8	10);3
1CEL;PLTWQKC;B;E;(13	19);7
1CEL;CTQQTGSVVI;B;E;(25	34);10
1CEL;ANW;B;G;(36	38);3
1CEL;THA;B;E;(41	43);3
1CEL;TNSS;B;S;(44	47);4
1CEL;TW;B;E;(55	56);2
1CEL;STL;B;T;(58	60);3
1CEL;NETCAKN;B;H;(64	70);7
1CEL;CCL;B;E;(71	73);3
1CEL;DGAA;B;C;(74	77);4
1CEL;YASTY;B;H;(78	82);5
1CEL;VTTS;B;E;(84	87);4
1CEL;SLSIG;B;E;(90	94);5
1CEL;VTQ;B;E;(96	98);3
1CEL;SAQ;B;S;(99	101);3
1CEL;ARLYLMAS;B;E;(106	113);8
1CEL;NEFSFDVD;B;E;(125	132);8
1CEL;LNGALYFV;B;E;(140	147);8
1CEL;SMD;B;C;(148	150);3
1CEL;ADGGVSK;B;T;(151	157);7
1CEL;TGYC;B;C;(169	172);4
1CEL;DL;B;C;(179	180);2
1CEL;FI;B;E;(182	183);2
1CEL;QA;B;E;(186	187);2
1CEL;EP;B;E;(193	194);2
1CEL;AN;B;T;(199	200);2
1CEL;HGSC;B;E;(206	209);4
1CEL;EMDIWEA;B;E;(212	218);7
1CEL;EALTPH;B;E;(223	228);6
1CEL;EICE;B;E;(236	239);4
1CEL;GDGC;B;G;(240	243);4
1CEL;SDN;B;S;(248	250);3
1CEL;GGT;B;S;(253	255);3
1CEL;GCD;B;C;(260	262);3
1CEL;PYRLG;B;T;(265	269);5
1CEL;YG;B;E;(274	275);2
1CEL;LTVVTQF;B;E;(288	294);7
1CEL;INRYYVQ;B;E;(300	306);7
1CEL;VTFQ;B;E;(309	312);4
1CEL;QPN;B;P;(313	315);3
1CEL;AEL;B;E;(316	318);3
1CEL;YSG;B;E;(321	323);3
1CEL;DDYCTAEEAEF;B;H;(328	338);11
1CEL;GGS;B;C;(339	341);3
1CEL;SFSD;B;H;(342	345);4
1CEL;GLTQFKKAT;B;H;(348	356);9
1CEL;MVLVMSLWD;B;E;(360	368);9
1CEL;YYANM;B;T;(370	374);5
1CEL;LWLD;B;H;(375	378);4
1CEL;SGV;B;C;(401	403);3
1CEL;PAQVESQ;B;H;(404	410);7
1CEL;KVTFSNIKFGP;B;E;(415	425);11
1CEM;FNTKY;A;C;(37	41);5
1CEM;PYG;A;S;(42	44);3
1CEM;SIA;A;C;(47	49);3
1CEM;QSEVTAMLKAEWEDWKSKR;A;H;(52	70);19
1CEM;RV;A;E;(81	82);2
1CEM;QRD;A;C;(83	85);3
1CEM;AST;A;G;(86	88);3
1CEM;SEGMGYGLLLAVC;A;H;(94	106);13
1CEM;QALFDDLYRYVK;A;H;(110	121);12
1CEM;SHDGGD;A;T;(142	147);6
1CEM;TDADEDIALALIFADKQW;A;H;(151	168);18
1CEM;SSGAI;A;S;(170	174);5
1CEM;YGQEARTLINNLYNHC;A;H;(176	191);16
1CEM;HGS;A;T;(194	196);3
1CEM;DRW;A;S;(203	205);3
1CEM;PSY;A;G;(213	215);3
1CEM;PAWYKVYAQYT;A;H;(218	228);11
1CEM;RWNQVADKCYQIVEEV;A;H;(232	247);16
1CEM;KKYNNG;A;T;(248	253);6
1CEM;GLVP;A;C;(255	258);4
1CEM;SY;A;C;(272	273);2
1CEM;ATR;A;G;(279	281);3
1CEM;YGWRTAVDYSWF;A;H;(282	293);12
1CEM;QRAKANCDMLTKFFA;A;H;(296	310);15
1CEM;AKG;A;G;(314	316);3
1CEM;IV;A;C;(317	318);2
1CEM;ISNNHN;A;C;(328	333);6
1CEM;ASFIGPVAAA;A;H;(334	343);10
1CEM;SMT;A;G;(344	346);3
1CEM;LNFAKELYRETVA;A;H;(350	362);13
1CEM;VKDS;A;C;(363	366);4
1CEM;EYY;A;G;(367	369);3
1CEM;YGNSLRLLTLLYI;A;H;(372	384);13
1CEM;NFPN;A;C;(387	390);4
1CEO;MVSF;A;C;(1	4);4
1CEO;AGIN;A;E;(6	9);4
1CEO;QV;A;S;(18	19);2
1CEO;KEHFDTF;A;H;(22	28);7
1CEO;EKDIETIAEA;A;H;(31	40);10
1CEO;HVRLPFD;A;E;(44	50);7
1CEO;YPI;A;G;(51	53);3
1CEO;DDN;A;S;(57	59);3
1CEO;EDGLSYIDRCLEWCKK;A;H;(65	80);16
1CEO;GLVLDMHH;A;E;(84	91);8
1CEO;LFE;A;T;(105	107);3
1CEO;PNQQKRFVDIWRFLAKR;A;H;(109	125);17
1CEO;YIN;A;T;(126	128);3
1CEO;IAFE;A;E;(133	136);4
1CEO;LL;A;C;(137	138);2
1CEO;QVVE;A;C;(140	143);4
1CEO;PDS;A;S;(144	146);3
1CEO;TRWNKLMLECIKAIREI;A;H;(147	163);17
1CEO;MW;A;C;(167	168);2
1CEO;LYIG;A;E;(169	172);4
1CEO;NNYN;A;H;(174	177);4
1CEO;PDELKN;A;G;(179	184);6
1CEO;IDD;A;C;(188	190);3
1CEO;DY;A;S;(191	192);2
1CEO;IVYNFHF;A;E;(193	199);7
1CEO;FFFT;A;H;(203	206);4
1CEO;HQK;A;T;(207	209);3
1CEO;ESAMAY;A;H;(214	219);6
1CEO;NRTVK;A;C;(220	224);5
1CEO;YE;A;C;(229	230);2
1CEO;IEEFVKN;A;H;(232	238);7
1CEO;PKYSFMMEL;A;G;(240	248);9
1CEO;KELLRKDLKPAIEFREKK;A;H;(255	272);18
1CEO;KLYCGEF;A;E;(275	281);7
1CEO;GVI;A;C;(282	284);3
1CEO;LESRIKWHEDYISLLEE;A;H;(289	305);17
1CEO;GGAV;A;E;(309	312);4
1CEO;FE;A;C;(320	321);2
1CEO;QELVNILA;A;H;(332	339);8
1CEW;GAP;I;C;(9	11);3
1CEW;EGLQRALQFA;I;H;(19	28);10
1CEW;AEYN;I;H;(30	33);4
1CEW;YSSRVVRVISAKRQL;I;E;(40	54);15
1CEW;VSG;I;S;(55	57);3
1CEW;IKYILQVEIGRTTCP;I;E;(58	72);15
1CEW;LQSCEFHD;I;H;(78	85);8
1CEW;YTTCTFVVYSI;I;E;(92	102);11
1CEW;PWLN;I;T;(103	106);4
1CEW;QIKLLESKC;I;E;(107	115);9
1CFR;ISK;A;E;(4	6);3
1CFR;YTI;A;E;(13	15);3
1CFR;SAIAFVAYAS;A;H;(17	26);10
1CFR;INT;A;T;(30	32);3
1CFR;FSKVLSGLRDFINDEAIRL;A;H;(35	53);19
1CFR;DGSFNKCNGDWYEWLIGIRAIEFFLE;A;H;(59	84);26
1CFR;FIVVK;A;E;(89	93);5
1CFR;MPN;A;C;(94	96);3
1CFR;ATS;A;T;(97	99);3
1CFR;VMSI;A;G;(102	105);4
1CFR;SCLSEFIYDLRSKLSL;A;H;(108	123);16
1CFR;VNLITSNP;A;C;(126	133);8
1CFR;FSIID;A;E;(135	139);5
1CFR;REELKSM;A;H;(144	150);7
1CFR;LKD;A;T;(151	153);3
1CFR;LSTISEIDN;A;H;(161	169);9
1CFR;LYKNF;A;G;(170	174);5
1CFR;LEH;A;T;(180	182);3
1CFR;IKSFLSV;A;E;(183	189);7
1CFR;PDRRLQLAHEGSLMKALYTHLQTR;A;H;(195	218);24
1CFR;PTGI;A;C;(224	227);4
1CFR;RYYAAA;A;E;(228	233);6
1CFR;NADVIGL;A;H;(238	244);7
1CFR;THSI;A;G;(249	252);4
1CFR;AVD;A;S;(262	264);3
1CFR;EIFK;A;E;(265	268);4
1CFR;VLDVDSCLSHI;A;H;(272	282);11
1CGU;DTA;A;S;(3	5);3
1CGU;KQ;A;T;(9	10);2
1CGU;IYQ;A;E;(17	19);3
1CGU;VF;A;C;(20	21);2
1CGU;TDRF;A;H;(22	25);4
1CGU;PSNN;A;S;(30	33);4
1CGU;CGGD;A;C;(50	53);4
1CGU;WQGLINKIN;A;H;(54	62);9
1CGU;YFSDL;A;H;(65	69);5
1CGU;ALW;A;E;(73	75);3
1CGU;ISQ;A;P;(76	78);3
1CGU;VEN;A;E;(80	82);3
1CGU;IFAT;A;C;(83	86);4
1CGU;INY;A;E;(87	89);3
1CGU;ARDFKKT;A;E;(102	108);7
1CGU;PYF;A;T;(110	112);3
1CGU;MADFQNLITTAHA;A;H;(115	127);13
1CGU;KIVIDF;A;E;(131	136);6
1CGU;HTSP;A;E;(140	143);4
1CGU;AM;A;C;(144	145);2
1CGU;AENG;A;T;(152	155);4
1CGU;LYD;A;E;(157	159);3
1CGU;TLVG;A;E;(162	165);4
1CGU;SDF;A;C;(181	183);3
1CGU;LENGIY;A;H;(186	191);6
1CGU;LADF;A;E;(197	200);4
1CGU;ATIDKYFKDAIKLWLD;A;H;(205	220);16
1CGU;GIRV;A;E;(225	228);4
1CGU;VKH;A;G;(231	233);3
1CGU;LGWQKSWMSSIY;A;H;(236	247);12
1CGU;KPV;A;C;(250	252);3
1CGU;FTFG;A;E;(253	256);4
1CGU;EWFL;A;C;(257	260);4
1CGU;GSAA;A;S;(261	264);4
1CGU;ADNTDFANK;A;H;(267	275);9
1CGU;SL;A;E;(279	280);2
1CGU;FRFNSAV;A;H;(283	289);7
1CGU;RNVFRD;A;I;(290	295);6
1CGU;MYALDSMINSTATD;A;H;(300	313);14
1CGU;NQ;A;T;(315	316);2
1CGU;VND;A;G;(317	319);3
1CGU;NRRLEQALAFTLT;A;H;(339	351);13
1CGU;SRG;A;S;(352	354);3
1CGU;VPAIY;A;E;(355	359);5
1CGU;TEQY;A;T;(362	365);4
1CGU;LTGN;A;C;(366	369);4
1CGU;DPDN;A;T;(371	374);4
1CGU;AKMPSFS;A;C;(376	382);7
1CGU;TAFNVISKL;A;H;(386	394);9
1CGU;LRKS;A;H;(397	400);4
1CGU;PAIAY;A;H;(402	406);5
1CGU;STQQRWIN;A;E;(408	415);8
1CGU;VYVYERKF;A;E;(418	425);8
1CGU;SVAVVAVN;A;E;(428	435);8
1CGU;ASI;A;E;(442	444);3
1CGU;GSY;A;E;(454	456);3
1CGU;VLGGVL;A;T;(459	464);6
1CGU;GNN;A;C;(466	468);3
1CGU;ITST;A;E;(469	472);4
1CGU;FTL;A;E;(479	481);3
1CGU;TAVWQY;A;E;(486	491);6
1CGU;TTAET;A;C;(492	496);5
1CGU;TIGHVG;A;E;(499	504);6
1CGU;VVTIDGR;A;E;(513	519);7
1CGU;GFG;A;C;(520	522);3
1CGU;TVYF;A;E;(527	530);4
1CGU;ITSWE;A;E;(540	544);5
1CGU;QIKVT;A;E;(547	551);5
1CGU;GNYAVKVAA;A;E;(558	566);9
1CGU;VNSNAYNNFTI;A;E;(569	579);11
1CGU;QVTVRFVVN;A;E;(584	592);9
1CGU;ASTT;A;C;(594	597);4
1CGU;NLYLTG;A;E;(601	606);6
1CGU;GPA;A;C;(622	624);3
1CGU;QVIH;A;S;(627	630);4
1CGU;WYYDVSVP;A;E;(635	642);8
1CGU;QLEFKFFKK;A;E;(646	654);9
1CGU;NGS;A;S;(655	657);3
1CGU;ITW;A;E;(659	661);3
1CGU;HTFT;A;E;(667	670);4
1CGU;ASG;A;S;(673	675);3
1CGU;TATVTVN;A;E;(676	682);7
1CGU;WQ;A;C;(683	684);2
1CHD;LIAIGA;A;E;(158	163);6
1CHD;GTEAIRHVL;A;H;(167	175);9
1CHD;AVIITQ;A;E;(184	189);6
1CHD;HMP;A;C;(190	192);3
1CHD;FTRSFAERLNKL;A;H;(195	206);12
1CHD;QI;A;S;(208	209);2
1CHD;SVKE;A;E;(210	213);4
1CHD;VL;A;C;(220	221);2
1CHD;HAYI;A;E;(224	227);4
1CHD;HMELARS;A;E;(233	239);7
1CHD;NYQIKIH;A;E;(242	248);7
1CHD;GPP;A;P;(250	252);3
1CHD;RP;A;S;(257	258);2
1CHD;VDVLFHSVAKH;A;H;(260	270);11
1CHD;GRN;A;G;(272	274);3
1CHD;AVGVI;A;E;(275	279);5
1CHD;MGN;A;S;(283	285);3
1CHD;AAGMLAMYQ;A;H;(288	296);9
1CHD;WTIAQ;A;E;(300	304);5
1CHD;EAS;A;T;(306	308);3
1CHD;MPREAIN;A;H;(314	320);7
1CHD;EVV;A;E;(326	328);3
1CHD;LSQ;A;G;(330	332);3
1CHD;VSQQMLAKI;A;H;(333	341);9
1CHD;SAGQA;A;T;(342	346);5
1CHD;RI;A;C;(348	349);2
1CHK;AGA;B;C;(1	3);3
1CHK;GLD;B;G;(4	6);3
1CHK;PHKKEIAMELVSSAE;B;H;(8	22);15
1CHK;WKAQYK;B;G;(28	33);6
1CHK;IED;B;E;(35	37);3
1CHK;GDGR;B;S;(39	42);4
1CHK;YTG;B;E;(44	46);3
1CHK;GIIG;B;T;(47	50);4
1CHK;FC;B;E;(51	52);2
1CHK;SGTG;B;S;(53	56);4
1CHK;DMLELVQHYTDL;B;H;(57	68);12
1CHK;IL;B;T;(73	74);2
1CHK;LPALKKV;B;H;(78	84);7
1CHK;ASH;B;C;(88	90);3
1CHK;GTPFTKDWATA;B;H;(94	104);11
1CHK;AK;B;T;(105	106);2
1CHK;TVFQQAQNDER;B;H;(108	118);11
1CHK;DRVYF;B;I;(119	123);5
1CHK;DPAVSQAKA;B;H;(124	132);9
1CHK;ALGQFAYYDAIVMH;B;H;(137	150);14
1CHK;FGGIRKTAMKK;B;H;(159	169);11
1CHK;PAQ;B;G;(173	175);3
1CHK;ETTYLNGFLDARKAAM;B;H;(179	194);16
1CHK;AAH;B;G;(198	200);3
1CHK;DDT;B;C;(201	203);3
1CHK;RVDTEQ;B;I;(205	210);6
1CHK;RVFLKA;B;H;(211	216);6
1CHK;LKWKT;B;E;(225	229);5
1CHK;DPYVI;B;E;(232	236);5
1CHM;QMP;B;C;(2	4);3
1CHM;RIRN;B;C;(8	11);4
1CHM;DKVRS;B;C;(13	17);5
1CHM;TF;B;S;(18	19);2
1CHM;AQEYANRQARLRAHLAAE;B;H;(21	38);18
1CHM;AAIF;B;E;(42	45);4
1CHM;YHNINYYS;B;H;(48	55);8
1CHM;FLYCS;B;C;(57	61);5
1CHM;RPY;B;C;(64	66);3
1CHM;ALVV;B;E;(67	70);4
1CHM;VISISA;B;E;(75	80);6
1CHM;NID;B;G;(81	83);3
1CHM;QPWRR;B;H;(86	90);5
1CHM;DNIVY;B;E;(95	99);5
1CHM;DWQ;B;S;(101	103);3
1CHM;NYFAAIQQA;B;H;(106	114);9
1CHM;RIGI;B;E;(120	123);4
1CHM;HDH;B;T;(125	127);3
1CHM;LQNRDKLAAR;B;H;(130	139);10
1CHM;ELVD;B;E;(144	147);4
1CHM;AAACMRMR;B;H;(149	156);8
1CHM;AEEHVMIRHGARIADIGGAAVVEA;B;H;(161	184);24
1CHM;EYEVALHATQAMVRAIADT;B;H;(191	209);19
1CHM;EL;B;E;(214	215);2
1CHM;MDT;B;C;(216	218);3
1CHM;WTWFQS;B;E;(219	224);6
1CHM;GINTD;B;G;(225	229);5
1CHM;TTR;B;C;(236	238);3
1CHM;ILSLNCF;B;E;(245	251);7
1CHM;MI;B;E;(253	254);2
1CHM;LERTLFL;B;E;(261	267);7
1CHM;HCS;B;C;(269	271);3
1CHM;DDHLRLWQVNVEVHEAGLKL;B;H;(272	291);20
1CHM;CSDIARELNEIFL;B;H;(298	310);13
1CHM;KHD;B;T;(311	313);3
1CHM;LQY;B;G;(315	317);3
1CHM;HS;B;B;(324	325);2
1CHM;GTLS;B;E;(327	330);4
1CHM;VVSM;B;E;(354	357);4
1CHM;MIML;B;E;(360	363);4
1CHM;GGYR;B;E;(371	374);4
1CHM;DILIVN;B;E;(377	382);6
1CHM;GAEN;B;E;(385	388);4
1CHM;ITK;B;C;(389	391);3
1CHM;PEKN;B;H;(396	399);4
1CHM;II;B;E;(400	401);2
1CKS;AHKQI;C;C;(2	6);5
1CKS;SDK;C;P;(9	11);3
1CKS;VM;C;E;(22	23);2
1CKS;RELS;C;H;(26	29);4
1CKS;KTH;C;S;(34	36);3
1CKS;LMS;C;P;(37	39);3
1CKS;EEEWRRL;C;H;(40	46);7
1CKS;VQQS;C;C;(48	51);4
1CKS;WVHYMIHE;C;C;(54	61);8
1CKS;PEPH;C;P;(62	65);4
1CKS;ILLFRR;C;C;(66	71);6
1CKS;PLP;C;P;(72	74);3
1CKS;KDQ;C;G;(75	77);3
1CLC;SAA;A;P;(40	42);3
1CLC;KATI;A;E;(68	71);4
1CLC;NCS;A;C;(74	76);3
1CLC;TFYVVK;A;E;(77	82);6
1CLC;IVYTGT;A;E;(87	92);6
1CLC;TSMFD;A;E;(94	98);5
1CLC;NDTK;A;T;(99	102);4
1CLC;ETVYIAD;A;E;(103	109);7
1CLC;GTYYLAV;A;E;(117	123);7
1CLC;PGV;A;T;(124	126);3
1CLC;SVN;A;C;(129	131);3
1CLC;FKI;A;E;(132	134);3
1CLC;MNVY;A;T;(136	139);4
1CLC;EDAFKTAMLGMYL;A;H;(140	152);13
1CLC;VSATY;A;E;(159	163);5
1CLC;IHYSH;A;E;(166	170);5
1CLC;GPCH;A;C;(171	174);4
1CLC;DYIN;A;T;(181	184);4
1CLC;QHT;A;C;(186	188);3
1CLC;KDSTK;A;C;(190	194);5
1CLC;AGD;A;S;(199	201);3
1CLC;KY;A;E;(204	205);2
1CLC;VVNAGITVGSMFLAWEH;A;H;(206	222);17
1CLC;KDQL;A;H;(224	227);4
1CLC;VAL;A;C;(230	232);3
1CLC;NSI;A;S;(239	241);3
1CLC;DFLDELKYEIDWIL;A;H;(243	256);14
1CLC;TM;A;T;(257	258);2
1CLC;AHKVS;A;E;(268	272);5
1CLC;FGG;A;C;(276	278);3
1CLC;IM;A;C;(280	281);2
1CLC;PEN;A;G;(282	284);3
1CLC;FFVPW;A;E;(290	294);5
1CLC;SAATADFVAMTAMAARIF;A;H;(296	313);18
1CLC;PQYAEKCINAAKVSYEFLKN;A;H;(318	337);20
1CLC;NVFANQ;A;C;(341	346);6
1CLC;GEYAT;A;C;(352	356);5
1CLC;ADDRLWAAAEMWETL;A;H;(360	374);15
1CLC;EEYLRDFENRAA;A;H;(377	388);12
1CLC;SKK;A;S;(391	393);3
1CLC;IE;A;C;(394	395);2
1CLC;ANLGMFTYLL;A;H;(404	413);10
1CLC;SER;A;C;(414	416);3
1CLC;GKN;A;C;(418	420);3
1CLC;PALVQSIKDSLLSTADSIVRTSQ;A;H;(421	443);23
1CLC;TLGT;A;T;(450	453);4
1CLC;TYY;A;C;(454	456);3
1CLC;CNGTVVR;A;H;(459	465);7
1CLC;TMILQVANKI;A;H;(467	476);10
1CLC;NDYVNAALDAISHVF;A;H;(480	494);15
1CLC;NRS;A;C;(500	502);3
1CLC;LGIN;A;S;(507	510);4
1CLC;RRSGA;A;H;(518	522);5
1CLC;WE;A;S;(526	527);2
1CLC;PW;A;P;(528	529);2
1CLC;VGGGW;A;C;(534	538);5
1CLC;DWVDI;A;C;(543	547);5
1CLC;YQT;A;T;(551	553);3
1CLC;INWNAALIYALA;A;H;(558	569);12
1CLC;GFVN;A;T;(570	573);4
1CNS;VSS;B;G;(2	4);3
1CNS;RAQFDRM;B;H;(8	14);7
1CNS;KGF;B;T;(26	28);3
1CNS;YDAFVAAA;B;H;(31	38);8
1CNS;SGFGT;B;T;(42	46);5
1CNS;ADVQKREVAAFLAQTSHE;B;H;(50	67);18
1CNS;TGGW;B;C;(69	72);4
1CNS;AFA;B;G;(79	81);3
1CNS;CF;B;C;(85	86);2
1CNS;DYCTPS;B;C;(95	100);6
1CNS;AQW;B;S;(101	103);3
1CNS;PCA;B;P;(104	106);3
1CNS;KRYYG;B;C;(109	113);5
1CNS;GPIQ;B;T;(115	118);4
1CNS;NYNYGPAGRAI;B;H;(122	132);11
1CNS;LLA;B;T;(136	138);3
1CNS;LVAT;B;H;(142	145);4
1CNS;ATVSFKTAMWFWM;B;H;(147	159);13
1CNS;SHAVI;B;H;(168	172);5
1CNS;QWSPS;B;C;(175	179);5
1CNS;GADRA;B;H;(180	184);5
1CNS;FGVITNIINGGIE;B;H;(191	203);13
1CNS;CGHG;B;S;(204	207);4
1CNS;SRVADRIGFYKRYCDIL;B;H;(210	226);17
1CNS;VGYG;B;C;(228	231);4
1CNS;NLDC;B;C;(233	236);4
1CNS;RPF;B;P;(240	242);3
1COI;VEALEKKVAALESKVQALEKKVEAL;A;H;(2	26);25
1COL;ERELLEKTSELIAGMGDKIGEHL;B;H;(8	30);23
1COL;DKYKAIAKDIADNIK;B;H;(32	46);15
1COL;IRS;B;P;(53	55);3
1COL;FDDAMASLNKIT;B;H;(56	67);12
1COL;PAM;B;G;(70	72);3
1COL;KIN;B;C;(73	75);3
1COL;KADRDALVNAWK;B;H;(76	87);12
1COL;AQDMANKLGNL;B;H;(91	101);11
1COL;KAF;B;G;(103	105);3
1COL;VVMKVEKVREKSIEGYET;B;H;(110	127);18
1COL;GPLMLEVESWVL;B;H;(131	142);12
1COL;SSVALGIFSATLGAYAL;B;H;(147	163);17
1COL;LGVP;B;C;(165	168);4
1COL;AIAVGIAGILLAAVVGA;B;H;(169	185);17
1COL;KFADAL;B;H;(190	195);6
1COL;NNEII;B;I;(196	200);5
1COM;IRGIRGATT;C;E;(3	11);9
1COM;EEEILQKTKQLLEKIIEEN;C;H;(17	35);19
1COM;PED;C;G;(39	41);3
1COM;VVQMLLSA;C;E;(42	49);8
1COM;PAKAVRE;C;G;(58	64);7
1COM;VTCMQ;C;E;(73	77);5
1COM;EM;C;P;(78	79);2
1COM;CIRVMMTVQ;C;E;(88	96);9
1COM;QDQ;C;G;(101	103);3
1COM;IRH;C;C;(104	106);3
1COM;EKAVV;C;G;(110	114);5
1CPC;MLD;L;C;(1	3);3
1CPC;AFAKVVSQAD;L;H;(4	13);10
1CPC;ARG;L;T;(14	16);3
1CPC;EYLS;L;P;(17	20);4
1CPC;GSQIDALSALVA;L;H;(21	32);12
1CPC;GNKRMDVVNRITG;L;H;(34	46);13
1CPC;SSTIVANAARSLFAE;L;H;(48	62);15
1CPC;PQL;L;G;(64	66);3
1CPC;SRRMAACLRDMEIILRYVTYAIFA;L;H;(78	101);24
1CPC;SVL;L;H;(105	107);3
1CPC;DDRCL;L;I;(108	112);5
1CPC;LKETYLAL;L;H;(115	122);8
1CPC;GSSVAVGVQKMKDAALAIA;L;H;(126	144);19
1CPC;TRGDC;L;C;(151	155);5
1CPC;ASLMAEVASYFDKAAS;L;H;(156	171);16
1CPN;DCAEYRS;A;E;(2	8);7
1CPN;GLYEVSMK;A;E;(15	22);8
1CPN;PAKN;A;C;(23	26);4
1CPN;IVSSFFTYT;A;E;(29	37);9
1CPN;HGT;A;S;(41	43);3
1CPN;QW;A;C;(44	45);2
1CPN;DEIDIEFL;A;E;(46	53);8
1CPN;KVQFNYY;A;E;(59	65);7
1CPN;GGHE;A;C;(70	73);4
1CPN;KVIS;A;E;(74	77);4
1CPN;HTYAFDWQ;A;E;(87	94);8
1CPN;YIKWYV;A;E;(97	102);6
1CPN;VLKHTA;A;E;(105	110);6
1CPN;IPS;A;C;(114	116);3
1CPN;KIMMNLWN;A;E;(120	127);8
1CPN;DDWL;A;H;(132	135);4
1CPN;GSYNGANP;A;C;(136	143);8
1CPN;LYAEYDWVKYTS;A;E;(144	155);12
1CPN;SVFWE;A;E;(158	162);5
1CPN;PST;A;T;(169	171);3
1CPN;WEK;A;E;(172	174);3
1CPN;SNG;A;C;(179	181);3
1CPN;ANN;A;G;(190	192);3
1CPN;VNF;A;E;(193	195);3
1CPN;LKLGL;A;E;(201	205);5
1CQA;WQTYVDEHL;A;H;(3	11);9
1CQA;ASAIVG;A;E;(24	29);6
1CQA;VWAQ;A;E;(34	37);4
1CQA;FPQ;A;P;(41	43);3
1CQA;PQEITGIMKDFE;A;H;(46	57);12
1CQA;HL;A;S;(61	62);2
1CQA;APT;A;T;(63	65);3
1CQA;LHL;A;E;(67	69);3
1CQA;IKYMVIQGE;A;E;(72	80);9
1CQA;VIRGKK;A;E;(84	89);6
1CQA;GGITIKK;A;E;(92	98);7
1CQA;ALVFGIY;A;E;(102	108);7
1CQA;PGQCNMVVERLGDYLID;A;H;(114	130);17
1CRN;IVARSNFNVCR;A;H;(7	17);11
1CRN;LPG;A;T;(18	20);3
1CRN;EAICATYT;A;H;(23	30);8
1CRN;PGA;A;S;(36	38);3
1CRN;TCP;A;C;(39	41);3
1CSE;PEV;I;G;(11	13);3
1CSE;VDQAREYFTLH;I;H;(18	28);11
1CSE;NVYFLP;I;E;(33	38);6
1CSE;LDLR;I;C;(45	48);4
1CSE;RVRVFYN;I;E;(51	57);7
1CSE;PGTN;I;T;(58	61);4
1CSE;H;I;S;(65	65);1
1CSE;VP;I;C;(66	67);2
1CSE;HV;I;E;(68	69);2
1CSE;G;I;C;(70	70);1
1CSM;MD;B;C;(1	2);2
1CSM;FT;B;T;(3	4);2
1CSM;K;B;S;(5	5);1
1CSM;PETV;B;H;(6	9);4
1CSM;L;B;T;(10	10);1
1CSM;N;B;C;(11	11);1
1CSM;LQNIRDELVRMEDSIIFKFIER;B;H;(12	33);22
1CSM;SH;B;T;(34	35);2
1CSM;F;B;S;(36	36);1
1CSM;ATC;B;C;(37	39);3
1CSM;PSVY;B;H;(40	43);4
1CSM;E;B;S;(44	44);1
1CSM;AN;B;T;(45	46);2
1CSM;PGL;B;G;(48	50);3
1CSM;EI;B;C;(51	52);2
1CSM;PN;B;T;(53	54);2
1CSM;FK;B;C;(55	56);2
1CSM;S;B;C;(58	58);1
1CSM;FLDWALSNLEIAHSR;B;H;(59	73);15
1CSM;IR;B;T;(74	75);2
1CSM;RFE;B;G;(76	78);3
1CSM;PD;B;T;(80	81);2
1CSM;ETP;B;C;(82	84);3
1CSM;PDK;B;T;(87	89);3
1CSM;IQKS;B;C;(90	93);4
1CSM;FL;B;S;(94	95);2
1CSM;PSI;B;P;(96	98);3
1CSM;YPQ;B;P;(100	102);3
1CSM;I;B;C;(103	103);1
1CSM;A;B;C;(105	105);1
1CSM;PY;B;T;(106	107);2
1CSM;APE;B;G;(108	110);3
1CSM;VNY;B;C;(111	113);3
1CSM;NDKIKKV;B;H;(114	120);7
1CSM;YIEKI;B;I;(121	125);5
1CSM;IPLI;B;H;(126	129);4
1CSM;SKRDG;B;S;(130	134);5
1CSM;DD;B;C;(135	136);2
1CSM;KN;B;T;(137	138);2
1CSM;FGSVATRDIECLQSLSRRIH;B;H;(140	159);20
1CSM;GKFVAEAKFQS;B;H;(161	171);11
1CSM;D;B;T;(172	172);1
1CSM;IPLYTKLIK;B;H;(173	181);9
1CSM;SK;B;T;(182	183);2
1CSM;VEGIMKNI;B;H;(185	192);8
1CSM;TN;B;C;(193	194);2
1CSM;SAVEEKILERLTKKAEV;B;H;(195	211);17
1CSM;YG;B;T;(212	213);2
1CSM;V;B;S;(214	214);1
1CSM;DPT;B;C;(215	217);3
1CSM;ER;B;C;(222	223);2
1CSM;RI;B;S;(224	225);2
1CSM;PEYLVKI;B;H;(227	233);7
1CSM;YKEIV;B;I;(234	238);5
1CSM;IPITKEVEVEYLL;B;H;(239	251);13
1CSM;R;B;T;(252	252);1
1CSM;RLE;B;G;(253	255);3
1CTF;FDVILKA;A;E;(54	60);7
1CTF;GAN;A;G;(62	64);3
1CTF;KVAVIKAVRGAT;A;H;(65	76);12
1CTF;GLG;A;C;(77	79);3
1CTF;LKEAKDLVE;A;H;(80	88);9
1CTF;P;A;S;(91	91);1
1CTF;AALKEGV;A;E;(92	98);7
1CTF;KDDAEALKKALEEA;A;H;(100	113);14
1CTF;EVEV;A;E;(116	119);4
1CTM;Y;A;C;(1	1);1
1CTM;PIFAQQN;A;H;(2	8);7
1CTM;ENP;A;S;(10	12);3
1CTM;AT;A;T;(15	16);2
1CTM;VCAN;A;G;(20	23);4
1CTM;C;A;T;(24	24);1
1CTM;HL;A;C;(25	26);2
1CTM;KPV;A;C;(29	31);3
1CTM;DIE;A;E;(32	34);3
1CTM;Q;A;S;(37	37);1
1CTM;AV;A;E;(38	39);2
1CTM;T;A;C;(43	43);1
1CTM;VFEAVVK;A;E;(44	50);7
1CTM;IPYD;A;C;(51	54);4
1CTM;MQ;A;T;(55	56);2
1CTM;LK;A;C;(57	58);2
1CTM;QV;A;E;(59	60);2
1CTM;KG;A;E;(66	67);2
1CTM;AL;A;C;(68	69);2
1CTM;NVGAVLI;A;E;(70	76);7
1CTM;LP;A;P;(77	78);2
1CTM;EG;A;T;(79	80);2
1CTM;EL;A;E;(82	83);2
1CTM;AP;A;P;(84	85);2
1CTM;PDR;A;G;(86	88);3
1CTM;PEMKEK;A;H;(91	96);6
1CTM;IGN;A;T;(97	99);3
1CTM;LSF;A;C;(100	102);3
1CTM;QNYR;A;E;(103	106);4
1CTM;KKNILVIGPVP;A;E;(109	119);11
1CTM;GQKY;A;H;(120	123);4
1CTM;EITFPIL;A;E;(125	131);7
1CTM;APD;A;C;(132	134);3
1CTM;PAT;A;G;(135	137);3
1CTM;KD;A;T;(139	140);2
1CTM;VH;A;C;(141	142);2
1CTM;KYPIYVGGNR;A;E;(145	154);10
1CTM;RG;A;C;(156	157);2
1CTM;NNT;A;S;(167	169);3
1CTM;VY;A;C;(170	171);2
1CTM;TA;A;S;(174	175);2
1CTM;GIISKILR;A;E;(177	184);8
1CTM;EK;A;T;(186	187);2
1CTM;YEITIVD;A;E;(190	196);7
1CTM;ASNE;A;T;(197	200);4
1CTM;RQVIDII;A;E;(201	207);7
1CTM;LE;A;C;(211	212);2
1CTM;LVS;A;C;(214	216);3
1CTM;SI;A;E;(220	221);2
1CTM;LD;A;T;(223	224);2
1CTM;SNPNVG;A;C;(229	234);6
1CTM;GFGQGDAEIVL;A;E;(235	245);11
1CTM;QD;A;C;(246	247);2
1CTM;LR;A;C;(249	250);2
1CTU;MH;A;C;(1	2);2
1CTU;PRF;A;G;(3	5);3
1CTU;QTAFA;A;H;(6	10);5
1CTU;DNLQSAL;A;H;(14	20);7
1CTU;EPILA;A;T;(21	25);5
1CTU;KY;A;T;(27	28);2
1CTU;FP;A;C;(29	30);2
1CTU;LL;A;E;(32	33);2
1CTU;GEQVSSLKSA;A;H;(35	44);10
1CTU;GLD;A;C;(46	48);3
1CTU;EDALAFALLPLAAA;A;H;(49	62);14
1CTU;PLS;A;T;(67	69);3
1CTU;NFNV;A;C;(70	73);4
1CTU;GAIARG;A;E;(74	79);6
1CTU;VS;A;T;(80	81);2
1CTU;WYFGA;A;E;(84	88);5
1CTU;M;A;B;(90	90);1
1CTU;EF;A;C;(91	92);2
1CTU;IG;A;T;(93	94);2
1CTU;MQQ;A;G;(97	99);3
1CTU;AEQSAISHAWL;A;H;(103	113);11
1CTU;SG;A;T;(114	115);2
1CTU;EKA;A;C;(116	118);3
1CTU;LAAITV;A;E;(119	124);6
1CTU;NY;A;S;(125	126);2
1CTU;TPC;A;P;(127	129);3
1CTU;GHCRQFM;A;H;(130	136);7
1CTU;NE;A;T;(137	138);2
1CTU;NS;A;T;(140	141);2
1CTU;RIH;A;E;(146	148);3
1CTU;PG;A;T;(150	151);2
1CTU;EA;A;C;(153	154);2
1CTU;HA;A;E;(155	156);2
1CTU;LRDY;A;H;(157	160);4
1CTU;AFG;A;C;(164	166);3
1CTU;PKDL;A;G;(167	170);4
1CTU;IK;A;C;(172	173);2
1CTU;TL;A;P;(174	175);2
1CTU;EQDHG;A;C;(179	183);5
1CTU;YAL;A;P;(184	186);3
1CTU;GD;A;S;(188	189);2
1CTU;ALSQAAIAAANR;A;H;(190	201);12
1CTU;PYS;A;T;(205	207);3
1CTU;KSP;A;C;(208	210);3
1CTU;SGVALEC;A;E;(211	217);7
1CTU;IFSGS;A;E;(222	226);5
1CTU;EN;A;C;(229	230);2
1CTU;AA;A;T;(231	232);2
1CTU;NP;A;T;(234	235);2
1CTU;PLQGALILLNL;A;H;(239	249);11
1CTU;YD;A;C;(252	253);2
1CTU;YPD;A;G;(254	256);3
1CTU;IQRAVLAE;A;E;(257	264);8
1CTU;AD;A;T;(266	267);2
1CTU;PL;A;S;(269	270);2
1CTU;IQ;A;C;(271	272);2
1CTU;WDATSATLKA;A;H;(273	282);10
1CTU;LG;A;T;(283	284);2
1CTU;CHS;A;C;(285	287);3
1CTU;IDRVL;A;E;(288	292);5
1CTU;LA;A;C;(293	294);2
1CYO;VK;A;C;(4	5);2
1CYO;YY;A;E;(6	7);2
1CYO;LEEI;A;H;(9	12);4
1CYO;QK;A;T;(13	14);2
1CYO;NN;A;E;(16	17);2
1CYO;STWLIL;A;E;(20	25);6
1CYO;HY;A;T;(26	27);2
1CYO;KVYD;A;E;(28	31);4
1CYO;TKFLEE;A;T;(33	38);6
1CYO;EVLREQ;A;H;(44	49);6
1CYO;AG;A;T;(50	51);2
1CYO;TENFED;A;H;(55	60);6
1CYO;VG;A;T;(61	62);2
1CYO;HS;A;C;(63	64);2
1CYO;TDARELS;A;H;(65	71);7
1CYO;KTF;A;T;(72	74);3
1CYO;IIGEL;A;E;(75	79);5
1CYO;PDDRSK;A;G;(81	86);6
1CYO;IT;A;C;(87	88);2
1CYX;KP;A;C;(125	126);2
1CYX;ITIEVVSM;A;E;(127	134);8
1CYX;DW;A;T;(135	136);2
1CYX;KWFFIY;A;E;(137	142);6
1CYX;PEQG;A;T;(143	146);4
1CYX;IATV;A;E;(147	150);4
1CYX;EIAFP;A;E;(152	156);5
1CYX;VYFKVTS;A;E;(161	167);7
1CYX;NSV;A;S;(168	170);3
1CYX;HSFFI;A;E;(172	176);5
1CYX;PRL;A;G;(177	179);3
1CYX;SQIYA;A;E;(181	185);5
1CYX;TRLHL;A;E;(191	195);5
1CYX;IA;A;C;(196	197);2
1CYX;NEP;A;S;(198	200);3
1CYX;GTYDGIC;A;E;(201	207);7
1CYX;IC;A;C;(210	211);2
1CYX;MK;A;C;(218	219);2
1CYX;FKAIAT;A;E;(220	225);6
1CYX;RAAFDQWVAKAK;A;H;(228	239);12
1CYX;NT;A;C;(243	244);2
1CYX;MAAFEKLA;A;H;(248	255);8
1CYX;PS;A;C;(257	258);2
1CYX;EY;A;S;(259	260);2
1CYX;NQV;A;P;(261	263);3
1CYX;EYF;A;E;(264	266);3
1CYX;LFADVI;A;H;(273	278);6
1CYX;NKF;A;T;(279	281);3
1DAA;YTLW;B;E;(2	5);4
1DAA;ND;B;T;(6	7);2
1DAA;QIVK;B;E;(8	11);4
1DAA;DEE;B;G;(12	14);3
1DAA;KE;B;T;(19	20);2
1DAA;RGYQ;B;H;(22	25);4
1DAA;GVYEVVKVY;B;E;(29	37);9
1DAA;NG;B;T;(38	39);2
1DAA;EM;B;E;(40	41);2
1DAA;VNEHIDRLYASAEK;B;H;(44	57);14
1DAA;ITI;B;C;(60	62);3
1DAA;KDKFHQLLHELVEKN;B;H;(66	80);15
1DAA;LN;B;C;(82	83);2
1DAA;GHIYFQVT;B;E;(85	92);8
1DAA;PR;B;S;(97	98);2
1DAA;HQ;B;S;(100	101);2
1DAA;VKP;B;P;(107	109);3
1DAA;VIIGYTKE;B;E;(110	117);8
1DAA;NPRP;B;C;(118	121);4
1DAA;LENLEK;B;H;(122	127);6
1DAA;VKATFVE;B;E;(129	135);7
1DAA;DIRW;B;C;(136	139);4
1DAA;CD;B;T;(142	143);2
1DAA;NL;B;C;(148	149);2
1DAA;LGAVLAKQEAHE;B;H;(150	161);12
1DAA;EAILHR;B;E;(166	171);6
1DAA;TVTEG;B;E;(174	178);5
1DAA;SSS;B;S;(179	181);3
1DAA;NVFGIK;B;E;(182	187);6
1DAA;DG;B;T;(188	189);2
1DAA;ILYT;B;E;(190	193);4
1DAA;HP;B;C;(194	195);2
1DAA;NM;B;T;(198	199);2
1DAA;LKG;B;C;(201	203);3
1DAA;ITRDVVIACANE;B;H;(204	215);12
1DAA;IN;B;T;(216	217);2
1DAA;MP;B;C;(218	219);2
1DAA;EIPF;B;C;(222	225);4
1DAA;THEALK;B;H;(227	232);6
1DAA;ELFVTS;B;E;(235	240);6
1DAA;TTS;B;T;(241	243);3
1DAA;EITPVIEI;B;E;(244	251);8
1DAA;KL;B;E;(254	255);2
1DAA;RD;B;T;(257	258);2
1DAA;GK;B;S;(259	260);2
1DAA;EWTRKLQKQFE;B;H;(263	273);11
1DAA;TK;B;T;(274	275);2
1DAA;IP;B;C;(276	277);2
1DAR;MA;A;C;(1	2);2
1DAR;VEYD;A;C;(5	8);4
1DAR;LKR;A;G;(9	11);3
1DAR;LRNIGIAA;A;E;(12	19);8
1DAR;ID;A;T;(21	22);2
1DAR;KTTTTERILYYT;A;H;(25	36);12
1DAR;GR;A;C;(37	38);2
1DAR;VTTCFW;A;E;(69	74);6
1DAR;HRINII;A;E;(77	82);6
1DAR;DTP;A;P;(83	85);3
1DAR;GH;A;S;(86	87);2
1DAR;VD;A;T;(88	89);2
1DAR;TIEVERSMRV;A;H;(91	100);10
1DAR;GAIVVFD;A;E;(103	109);7
1DAR;SSQ;A;T;(110	112);3
1DAR;PQSETVWRQAEK;A;H;(116	127);12
1DAR;YK;A;T;(128	129);2
1DAR;RIAFAN;A;E;(132	137);6
1DAR;TG;A;T;(142	143);2
1DAR;LWLVIRT;A;H;(146	152);7
1DAR;MQERL;A;I;(153	157);5
1DAR;GAR;A;C;(158	160);3
1DAR;PVV;A;E;(161	163);3
1DAR;QLPI;A;E;(165	168);4
1DAR;EDT;A;G;(171	173);3
1DAR;FS;A;C;(174	175);2
1DAR;GIID;A;E;(176	179);4
1DAR;VLRM;A;T;(180	183);4
1DAR;KAYTY;A;E;(184	188);5
1DAR;DL;A;T;(191	192);2
1DAR;TD;A;C;(194	195);2
1DAR;IREI;A;E;(196	199);4
1DAR;PIP;A;P;(200	202);3
1DAR;EEY;A;G;(203	205);3
1DAR;LDQAREYHEKLVEVA;A;H;(206	220);15
1DAR;ADF;A;T;(221	223);3
1DAR;ENIMLKYLE;A;H;(225	233);9
1DAR;EEPT;A;P;(235	238);4
[truncated: 12,230 more rows]
