# Supplementary material for: Prediction of Protein Secondary Structures Based on Substructural Descriptors of Molecular Fragments
Source: Int J Mol Sci. 2024 Nov 21;25(23):12525. doi: 10.3390/ijms252312525 (PMC11641695; doi:10.3390/ijms252312525)
Supplement: Supplementary file 1 [file ijms-25-12525-s001.zip › Training_set.csv]

Sequence,"PDB_ID","Method","Resolution","SSP Type","Positions","Lenght"
EAELKPLAQSHAT,"1A6M","X-RAY DIFFRACTION","1.0","H","(83, 95)","13"
EAICATYT,"1AB1;1CBN;3U7T","X-RAY DIFFRACTION;X-RAY DIFFRACTION;X-RAY DIFFRACTION","0.89;0.83;0.85","H","(23, 30);(23, 30);(23, 30)","8"
IVARSNFNVCR,"1AB1;3NIR;1CBN;3U7T","X-RAY DIFFRACTION;X-RAY DIFFRACTION;X-RAY DIFFRACTION;X-RAY DIFFRACTION","0.89;0.48;0.83;0.85","H","(7, 17);(7, 17);(7, 17);(7, 17)","11"
SGYCQWAS,"1AHO","X-RAY DIFFRACTION","0.96","E","(33, 40)","8"
KDGY,"1AHO","X-RAY DIFFRACTION","0.96","E","(2, 5)","4"
GNACYCYKL,"1AHO","X-RAY DIFFRACTION","0.96","E","(43, 51)","9"
NAYCNEECTK,"1AHO","X-RAY DIFFRACTION","0.96","H","(19, 28)","10"
ATAIAL,"1B0Y","X-RAY DIFFRACTION","0.93","H","(12, 17)","6"
KWVC,"1BRF;5NW3;4AR5;4AR6;5OME","X-RAY DIFFRACTION;X-RAY DIFFRACTION;X-RAY DIFFRACTION;X-RAY DIFFRACTION;X-RAY DIFFRACTION","0.95;0.59;1.0;0.92;0.747","E","(2, 5);(2, 5);(2, 5);(2, 5);(2, 5)","4"
DIFL,"1BXO","X-RAY DIFFRACTION","0.95","H","(300, 303)","4"
QSGDGFSGIA,"1BXO","X-RAY DIFFRACTION","0.95","E","(203, 212)","10"
LFAVA,"1BXO","X-RAY DIFFRACTION","0.95","E","(152, 156)","5"
GYVF,"1BXO","X-RAY DIFFRACTION","0.95","E","(244, 247)","4"
YTATV,"1BXO","X-RAY DIFFRACTION","0.95","E","(263, 267)","5"
SFNVDSYTA,"1BXO","X-RAY DIFFRACTION","0.95","E","(192, 200)","9"
DSVVSQYY,"1BXO","X-RAY DIFFRACTION","0.95","H","(223, 230)","8"
AQFQ,"1BXO","X-RAY DIFFRACTION","0.95","H","(110, 113)","4"
TTLNLNFD,"1BXO","X-RAY DIFFRACTION","0.95","E","(26, 33)","8"
QYVVFD,"1BXO","X-RAY DIFFRACTION","0.95","E","(306, 311)","6"
GVATNTP,"1BXO","X-RAY DIFFRACTION","0.95","E","(4, 10)","7"
FSVSI,"1BXO","X-RAY DIFFRACTION","0.95","E","(256, 260)","5"
QLGFAP,"1BXO","X-RAY DIFFRACTION","0.95","E","(316, 321)","6"
GDGS,"1BXO","X-RAY DIFFRACTION","0.95","S","(278, 281)","4"
NYGP,"1BXO","X-RAY DIFFRACTION","0.95","E","(273, 276)","4"
KELSGYTWSIS,"1BXO","X-RAY DIFFRACTION","0.95","E","(64, 74)","11"
YITPVTI,"1BXO","X-RAY DIFFRACTION","0.95","E","(17, 23)","7"
GSLI,"1BXO","X-RAY DIFFRACTION","0.95","H","(269, 272)","4"
SDGP,"1BXO","X-RAY DIFFRACTION","0.95","T","(312, 315)","4"
PSAT,"1BXO","X-RAY DIFFRACTION","0.95","H","(59, 62)","4"
TYTG,"1BXO","X-RAY DIFFRACTION","0.95","E","(180, 183)","4"
FFDTV,"1BXO","X-RAY DIFFRACTION","0.95","H","(140, 144)","5"
ASQQ,"1BXO","X-RAY DIFFRACTION","0.95","H","(48, 51)","4"
GVYDF,"1BXO","X-RAY DIFFRACTION","0.95","E","(163, 167)","5"
VTAHGQAVQAAQQI,"1BXO","X-RAY DIFFRACTION","0.95","E","(95, 108)","14"
SASGNVFTDSVTV,"1BXO","X-RAY DIFFRACTION","0.95","E","(80, 92)","13"
VILVVG,"1BYI","X-RAY DIFFRACTION","0.97","E","(141, 146)","6"
FADWVTQE,"1BYI","X-RAY DIFFRACTION","0.97","H","(130, 137)","8"
KTVASCALLQAAKA,"1BYI","X-RAY DIFFRACTION","0.97","H","(15, 28)","14"
LLGEI,"1BYI","X-RAY DIFFRACTION","0.97","E","(199, 203)","5"
SLVMSAGLRALE,"1BYI","X-RAY DIFFRACTION","0.97","H","(95, 106)","12"
CINHAMLTAQVIQH,"1BYI","X-RAY DIFFRACTION","0.97","H","(151, 164)","14"
PHIISAQE,"1BYI","X-RAY DIFFRACTION","0.97","H","(82, 89)","8"
YATV,"1BYI","X-RAY DIFFRACTION","0.97","H","(68, 71)","4"
LAGWVAN,"1BYI","X-RAY DIFFRACTION","0.97","E","(169, 175)","7"
HAEYMTTLTRM,"1BYI","X-RAY DIFFRACTION","0.97","H","(184, 194)","11"
KRYFVTG,"1BYI","X-RAY DIFFRACTION","0.97","E","(2, 8)","7"
SDALALQR,"1BYI","X-RAY DIFFRACTION","0.97","H","(53, 60)","8"
TAGY,"1BYI","X-RAY DIFFRACTION","0.97","E","(33, 36)","4"
WVLVE,"1BYI;5TIF","X-RAY DIFFRACTION;X-RAY DIFFRACTION","0.97;0.97","E","(111, 115);(65, 69)","5"
EEEILDIILN,"1C75","X-RAY DIFFRACTION","0.97","H","(57, 66)","10"
GAEAEAVAAWLA,"1C75","X-RAY DIFFRACTION","0.97","H","(78, 89)","12"
ISCH,"1C75","X-RAY DIFFRACTION","0.97","H","(33, 36)","4"
AEAVVQQK,"1C75","X-RAY DIFFRACTION","0.97","H","(24, 31)","8"
STRVTAHETGHVL,"1C7K","X-RAY DIFFRACTION","1.0","H","(77, 89)","13"
FSYYEG,"1C7K","X-RAY DIFFRACTION","1.0","E","(42, 47)","6"
YQQNQQ,"1C7K","X-RAY DIFFRACTION","1.0","H","(69, 74)","6"
GGGP,"1C7K","X-RAY DIFFRACTION","1.0","T","(105, 108)","4"
VQLRA,"1C7K","X-RAY DIFFRACTION","1.0","E","(32, 36)","5"
VTVTYDPSN,"1C7K","X-RAY DIFFRACTION","1.0","E","(2, 10)","9"
YAQT,"1C7K","X-RAY DIFFRACTION","1.0","E","(54, 57)","4"
QQEIANAAQIWNSS,"1C7K","X-RAY DIFFRACTION","1.0","H","(15, 28)","14"
GYIFLD,"1C7K","X-RAY DIFFRACTION","1.0","E","(63, 68)","6"
AQERSRVNAL,"1C7K","X-RAY DIFFRACTION","1.0","H","(119, 128)","10"
GPDAR,"1CEX;3QPA;3QPC","X-RAY DIFFRACTION;X-RAY DIFFRACTION;X-RAY DIFFRACTION","1.0;0.85;0.978","H","(192, 196);(192, 196);(192, 196)","5"
VWIQG,"1CEX;3QPA;3QPC","X-RAY DIFFRACTION;X-RAY DIFFRACTION;X-RAY DIFFRACTION","1.0;0.85;0.978","E","(68, 72);(68, 72);(68, 72)","5"
LGDNA,"1CEX;3QPA;3QPC","X-RAY DIFFRACTION;X-RAY DIFFRACTION;X-RAY DIFFRACTION","1.0;0.85;0.978","G","(81, 85);(81, 85);(81, 85)","5"
PAPEFLIEKVRAVR,"1CEX;3QPA;3QPC","X-RAY DIFFRACTION;X-RAY DIFFRACTION;X-RAY DIFFRACTION","1.0;0.85;0.978","H","(198, 211);(198, 211);(198, 211)","14"
LVCT,"1CEX;3QPA;3QPC","X-RAY DIFFRACTION;X-RAY DIFFRACTION;X-RAY DIFFRACTION","1.0;0.85;0.978","G","(176, 179);(176, 179);(176, 179)","4"
VIFIYA,"1CEX;3QPA;3QPC","X-RAY DIFFRACTION;X-RAY DIFFRACTION;X-RAY DIFFRACTION","1.0;0.85;0.978","E","(34, 39);(34, 39);(34, 39)","6"
APHL,"1CEX;3QPA;3QPC","X-RAY DIFFRACTION;X-RAY DIFFRACTION;X-RAY DIFFRACTION","1.0;0.85;0.978","G","(186, 189);(186, 189);(186, 189)","4"
IAGTVLF,"1CEX;3QPA;3QPC","X-RAY DIFFRACTION;X-RAY DIFFRACTION;X-RAY DIFFRACTION","1.0;0.85;0.978","E","(141, 147);(141, 147);(141, 147)","7"
SAAIREMLGLFQQANTK,"1CEX;3QPA;3QPC","X-RAY DIFFRACTION;X-RAY DIFFRACTION;X-RAY DIFFRACTION","1.0;0.85;0.978","H","(92, 108);(92, 108);(92, 108)","17"
TLIAGGY,"1CEX;3QPA;3QPC","X-RAY DIFFRACTION;X-RAY DIFFRACTION;X-RAY DIFFRACTION","1.0;0.85;0.978","E","(113, 119);(113, 119);(113, 119)","7"
DLIN,"1CEX;3QPA;3QPC","X-RAY DIFFRACTION;X-RAY DIFFRACTION;X-RAY DIFFRACTION","1.0;0.85;0.978","H;T","(22, 25);(22, 25);(22, 25)","4"
SAIR,"1CEX;3QPA;3QPC","X-RAY DIFFRACTION;X-RAY DIFFRACTION;X-RAY DIFFRACTION","1.0;0.85;0.978","H","(135, 138);(135, 138);(135, 138)","4"
GNLGTL,"1CEX;3QPA;3QPC","X-RAY DIFFRACTION;X-RAY DIFFRACTION;X-RAY DIFFRACTION","1.0;0.85;0.978","T","(46, 51);(46, 51);(46, 51)","6"
TKVF,"1CEX;3QPA;3QPC","X-RAY DIFFRACTION;X-RAY DIFFRACTION;X-RAY DIFFRACTION","1.0;0.85;0.978","E","(167, 170);(167, 170);(167, 170)","4"
TKNLQNRG,"1CEX;3QPA;3QPC","X-RAY DIFFRACTION;X-RAY DIFFRACTION;X-RAY DIFFRACTION","1.0;0.85;0.978","T","(150, 157);(150, 157);(150, 157)","8"
GPSIASNLESAF,"1CEX;3QPA;3QPC","X-RAY DIFFRACTION;X-RAY DIFFRACTION;X-RAY DIFFRACTION","1.0;0.85;0.978","H","(52, 63);(52, 63);(52, 63)","12"
QGAALAAASIED,"1CEX;3QPA;3QPC","X-RAY DIFFRACTION;X-RAY DIFFRACTION;X-RAY DIFFRACTION","1.0;0.85;0.978","H","(121, 132);(121, 132);(121, 132)","12"
LTKDR,"1DY5;1DY5","X-RAY DIFFRACTION;X-RAY DIFFRACTION","0.87;0.87","S","(35, 39);(35, 39)","5"
LADVQA,"1DY5;1DY5","X-RAY DIFFRACTION;X-RAY DIFFRACTION","0.87;0.87","H","(51, 56);(51, 56)","6"
AYTL,"1EB6","X-RAY DIFFRACTION","1.0","E","(91, 94)","4"
DAESSLTTALSNAAKLANQAAEAAES,"1EB6","X-RAY DIFFRACTION","1.0","H","(9, 34)","26"
EIAN,"1EB6","X-RAY DIFFRACTION","1.0","E","(99, 102)","4"
DIYYSE,"1EB6","X-RAY DIFFRACTION","1.0","H","(104, 109)","6"
AQDAL,"1EB6","X-RAY DIFFRACTION","1.0","H","(156, 160)","5"
ADSYALYANAIEL,"1EB6","X-RAY DIFFRACTION","1.0","H","(163, 175)","13"
YDAAT,"1EB6","X-RAY DIFFRACTION","1.0","H","(148, 152)","5"
ESKFEEYF,"1EB6","X-RAY DIFFRACTION","1.0","H","(37, 44)","8"
QQTRTTVAERLRAVAKEA,"1EB6","X-RAY DIFFRACTION","1.0","H","(49, 66)","18"
QATTTLHEFT,"1EB6","X-RAY DIFFRACTION","1.0","H","(122, 131)","10"
SEIQLMHNLGKHLNSMERVEWLRKKLQDVHN,"1ET1;1ET1","X-RAY DIFFRACTION;X-RAY DIFFRACTION","0.9;0.9","H","(3, 33);(3, 33)","31"
EAELQDMINEV,"1EXR","X-RAY DIFFRACTION","1.0","H","(45, 55)","11"
YEEFVRMMV,"1EXR","X-RAY DIFFRACTION","1.0","H","(138, 146)","9"
TKELGTVMRSL,"1EXR","X-RAY DIFFRACTION","1.0","H","(29, 39)","11"
DDEVDEMIREA,"1EXR","X-RAY DIFFRACTION","1.0","H","(118, 128)","11"
AAELRHVMTN,"1EXR","X-RAY DIFFRACTION","1.0","H","(102, 111)","10"
FPEFLSLMARKMKEQDSEEELIEAFKVF,"1EXR","X-RAY DIFFRACTION","1.0","H","(65, 92)","28"
IDGDGH,"1EXR;5E1K","X-RAY DIFFRACTION;X-RAY DIFFRACTION","1.0;1.0","S","(130, 135);(130, 135)","6"
EEQIAEFKEAFALF,"1EXR;5E1K;5E1N","X-RAY DIFFRACTION;X-RAY DIFFRACTION;X-RAY DIFFRACTION","1.0;1.0;1.0","H","(6, 19);(6, 19);(6, 19)","14"
ECYRCG,"1F94","X-RAY DIFFRACTION","0.97","E","(2, 7)","6"
RWLGCA,"1F94","X-RAY DIFFRACTION","0.97","E","(35, 40)","6"
GCHLKIT,"1F94","X-RAY DIFFRACTION","0.97","E","(10, 16)","7"
FCYKWLN,"1F94","X-RAY DIFFRACTION","0.97","E","(23, 29)","7"
VYNKCC,"1F94","X-RAY DIFFRACTION","0.97","E","(51, 56)","6"
LSSVRV,"1FN8;1PQ5;1PQ7;1PQ8;1GDQ;1XVO","X-RAY DIFFRACTION;X-RAY DIFFRACTION;X-RAY DIFFRACTION;X-RAY DIFFRACTION;X-RAY DIFFRACTION;X-RAY DIFFRACTION","0.81;0.85;0.8;1.0;0.93;0.84","E","(85, 90);(84, 89);(84, 89);(84, 89);(85, 90);(84, 89)","6"
VGAL,"1FY4;1FY5;1FN8;1GDN;5AKR;2BW4","X-RAY DIFFRACTION;X-RAY DIFFRACTION;X-RAY DIFFRACTION;X-RAY DIFFRACTION;X-RAY DIFFRACTION;X-RAY DIFFRACTION","0.81;0.81;0.81;0.81;0.87;0.9","T","(231, 234);(231, 234);(231, 234);(231, 234);(224, 227);(224, 227)","4"
RATCRAQY,"1FY4;1FY5;1FN8;1PQ5;1PQ7;1PQ8;1GDN;1GDQ;1XVO","X-RAY DIFFRACTION;X-RAY DIFFRACTION;X-RAY DIFFRACTION;X-RAY DIFFRACTION;X-RAY DIFFRACTION;X-RAY DIFFRACTION;X-RAY DIFFRACTION;X-RAY DIFFRACTION;X-RAY DIFFRACTION","0.81;0.81;0.81;0.85;0.8;1.0;0.81;0.93;0.84","H","(165, 172);(165, 172);(165, 172);(162, 169);(162, 169);(162, 169);(165, 172);(165, 172);(162, 169)","8"
RTSGG,"1FY4;1FY5;1FN8;1PQ5;1PQ7;1PQ8;1GDN;1GDQ;1XVO","X-RAY DIFFRACTION;X-RAY DIFFRACTION;X-RAY DIFFRACTION;X-RAY DIFFRACTION;X-RAY DIFFRACTION;X-RAY DIFFRACTION;X-RAY DIFFRACTION;X-RAY DIFFRACTION;X-RAY DIFFRACTION","0.81;0.81;0.81;0.85;0.8;1.0;0.81;0.93;0.84","S","(73, 80);(73, 80);(73, 80);(75, 79);(75, 79);(75, 79);(73, 80);(73, 80);(75, 79)","5"
GVYAS,"1FY4;1FY5;1FN8;1PQ5;1PQ7;1PQ8;1GDN;1GDQ;1XVO","X-RAY DIFFRACTION;X-RAY DIFFRACTION;X-RAY DIFFRACTION;X-RAY DIFFRACTION;X-RAY DIFFRACTION;X-RAY DIFFRACTION;X-RAY DIFFRACTION;X-RAY DIFFRACTION;X-RAY DIFFRACTION","0.81;0.81;0.81;0.85;0.8;1.0;0.81;0.93;0.84","E","(226, 230);(226, 230);(226, 230);(223, 227);(223, 227);(223, 227);(226, 230);(226, 230);(223, 227)","5"
NGCA,"1FY4;1FY5;1FN8;1PQ5;1PQ7;1PQ8;1GDN;1GDQ;1XVO","X-RAY DIFFRACTION;X-RAY DIFFRACTION;X-RAY DIFFRACTION;X-RAY DIFFRACTION;X-RAY DIFFRACTION;X-RAY DIFFRACTION;X-RAY DIFFRACTION;X-RAY DIFFRACTION;X-RAY DIFFRACTION","0.81;0.81;0.81;0.85;0.8;1.0;0.81;0.93;0.84","S","(217, 221);(217, 221);(217, 221);(214, 217);(214, 217);(214, 217);(217, 221);(217, 221);(214, 217)","4"
RSFIDTY,"1FY4;1FY5;1FN8;1PQ5;1PQ7;1PQ8;1GDN;1GDQ;1XVO","X-RAY DIFFRACTION;X-RAY DIFFRACTION;X-RAY DIFFRACTION;X-RAY DIFFRACTION;X-RAY DIFFRACTION;X-RAY DIFFRACTION;X-RAY DIFFRACTION;X-RAY DIFFRACTION;X-RAY DIFFRACTION","0.81;0.81;0.81;0.85;0.8;1.0;0.81;0.93;0.84","H","(235, 241);(235, 241);(235, 241);(232, 238);(232, 238);(232, 238);(235, 241);(235, 241);(232, 238)","7"
AILKL,"1FY4;1FY5;1FN8;1PQ5;1PQ7;1PQ8;1GDN;1GDQ;1XVO","X-RAY DIFFRACTION;X-RAY DIFFRACTION;X-RAY DIFFRACTION;X-RAY DIFFRACTION;X-RAY DIFFRACTION;X-RAY DIFFRACTION;X-RAY DIFFRACTION;X-RAY DIFFRACTION;X-RAY DIFFRACTION","0.81;0.81;0.81;0.85;0.8;1.0;0.81;0.93;0.84","E","(104, 108);(104, 108);(104, 108);(101, 105);(101, 105);(101, 105);(104, 108);(104, 108);(101, 105)","5"
IVSISR,"1FY4;1FY5;1FN8;1PQ5;1PQ7;1PQ8;1GDN;1GDQ;1XVO","X-RAY DIFFRACTION;X-RAY DIFFRACTION;X-RAY DIFFRACTION;X-RAY DIFFRACTION;X-RAY DIFFRACTION;X-RAY DIFFRACTION;X-RAY DIFFRACTION;X-RAY DIFFRACTION;X-RAY DIFFRACTION","0.81;0.81;0.81;0.85;0.8;1.0;0.81;0.93;0.84","E","(30, 35);(30, 35);(30, 35);(30, 35);(30, 35);(30, 35);(30, 35);(30, 35);(30, 35)","6"
TVLT,"1FY4;1FY5;1FN8;1PQ5;1PQ7;1PQ8;1GDN;1GDQ;1XVO","X-RAY DIFFRACTION;X-RAY DIFFRACTION;X-RAY DIFFRACTION;X-RAY DIFFRACTION;X-RAY DIFFRACTION;X-RAY DIFFRACTION;X-RAY DIFFRACTION;X-RAY DIFFRACTION;X-RAY DIFFRACTION","0.81;0.81;0.81;0.85;0.8;1.0;0.81;0.93;0.84","E","(51, 54);(51, 54);(51, 54);(50, 53);(50, 53);(50, 53);(51, 54);(51, 54);(50, 53)","4"
LKVTVPIV,"1FY4;1FY5;1FN8;1PQ5;1PQ7;1PQ8;1GDN;1GDQ;1XVO","X-RAY DIFFRACTION;X-RAY DIFFRACTION;X-RAY DIFFRACTION;X-RAY DIFFRACTION;X-RAY DIFFRACTION;X-RAY DIFFRACTION;X-RAY DIFFRACTION;X-RAY DIFFRACTION;X-RAY DIFFRACTION","0.81;0.81;0.81;0.85;0.8;1.0;0.81;0.93;0.84","E","(156, 163);(156, 163);(156, 163);(153, 160);(153, 160);(153, 160);(156, 163);(156, 163);(153, 160)","8"
LIGAVSW,"1FY4;1FY5;1FN8;1PQ5;1PQ7;1PQ8;1GDN;1GDQ;1XVO","X-RAY DIFFRACTION;X-RAY DIFFRACTION;X-RAY DIFFRACTION;X-RAY DIFFRACTION;X-RAY DIFFRACTION;X-RAY DIFFRACTION;X-RAY DIFFRACTION;X-RAY DIFFRACTION;X-RAY DIFFRACTION","0.81;0.81;0.81;0.85;0.8;1.0;0.81;0.93;0.84","E","(209, 215);(209, 215);(209, 215);(206, 212);(206, 212);(206, 212);(209, 215);(209, 215);(206, 212)","7"
FQIRA,"1FY4;1FY5;1FN8;1PQ5;1PQ7;1PQ8;1GDN;1GDQ;1XVO","X-RAY DIFFRACTION;X-RAY DIFFRACTION;X-RAY DIFFRACTION;X-RAY DIFFRACTION;X-RAY DIFFRACTION;X-RAY DIFFRACTION;X-RAY DIFFRACTION;X-RAY DIFFRACTION;X-RAY DIFFRACTION","0.81;0.81;0.81;0.85;0.8;1.0;0.81;0.93;0.84","E","(63, 66);(63, 66);(63, 66);(66, 70);(66, 70);(66, 70);(63, 66);(63, 66);(66, 70)","5"
GPWCGGSLLN,"1FY4;1FY5;1FN8;1PQ5;1PQ7;1PQ8;1GDN;1GDQ;1XVO","X-RAY DIFFRACTION;X-RAY DIFFRACTION;X-RAY DIFFRACTION;X-RAY DIFFRACTION;X-RAY DIFFRACTION;X-RAY DIFFRACTION;X-RAY DIFFRACTION;X-RAY DIFFRACTION;X-RAY DIFFRACTION","0.81;0.81;0.81;0.85;0.8;1.0;0.81;0.93;0.84","E","(39, 48);(39, 48);(39, 48);(38, 47);(38, 47);(38, 47);(39, 48);(39, 48);(38, 47)","10"
SATVAG,"1FY4;1FY5;1FN8;1PQ5;1PQ7;1PQ8;1GDN;1GDQ;1XVO","X-RAY DIFFRACTION;X-RAY DIFFRACTION;X-RAY DIFFRACTION;X-RAY DIFFRACTION;X-RAY DIFFRACTION;X-RAY DIFFRACTION;X-RAY DIFFRACTION;X-RAY DIFFRACTION;X-RAY DIFFRACTION","0.81;0.81;0.81;0.85;0.8;1.0;0.81;0.93;0.84","E","(135, 140);(135, 140);(135, 140);(132, 137);(132, 137);(132, 137);(135, 140);(135, 140);(132, 137)","6"
ITSSLSSVRV,"1FY4;1FY5;1GDN","X-RAY DIFFRACTION;X-RAY DIFFRACTION;X-RAY DIFFRACTION","0.81;0.81;0.81","E","(81, 90);(81, 90);(81, 90)","10"
AHCV,"1FY4;5AVD;1FN8;1PQ5;1PQ7;1PQ8;3HGP;1GDN;1GDQ;1GVK;1XVO","X-RAY DIFFRACTION;X-RAY DIFFRACTION;X-RAY DIFFRACTION;X-RAY DIFFRACTION;X-RAY DIFFRACTION;X-RAY DIFFRACTION;X-RAY DIFFRACTION;X-RAY DIFFRACTION;X-RAY DIFFRACTION;X-RAY DIFFRACTION;X-RAY DIFFRACTION","0.81;0.86;0.81;0.85;0.8;1.0;0.94;0.81;0.93;0.94;0.84","H;G","(56, 59);(59, 62);(56, 59);(55, 58);(55, 58);(55, 58);(56, 59);(56, 59);(56…
KEALIQAL,"1G2Y","X-RAY DIFFRACTION","1.0","H","(23, 30)","8"
KEALIQA,"1G2Y;1G2Y;1G2Y","X-RAY DIFFRACTION;X-RAY DIFFRACTION;X-RAY DIFFRACTION","1.0;1.0;1.0","H","(23, 29);(23, 29);(23, 29)","7"
ACEAFICNCDRNAAICFS,"1G4I","X-RAY DIFFRACTION","0.97","H","(90, 107)","18"
DLDRCCQTHDNCYKQAKK,"1G4I","X-RAY DIFFRACTION","0.97","H","(40, 57)","18"
DSCKV,"1G4I","X-RAY DIFFRACTION","0.97","H","(59, 63)","5"
EITC,"1G4I;1VL9","X-RAY DIFFRACTION;X-RAY DIFFRACTION","0.97;0.97","E","(81, 84);(81, 84)","4"
PLLD,"1G4I;1VL9","X-RAY DIFFRACTION;X-RAY DIFFRACTION","0.97;0.97","H","(18, 21);(18, 21)","4"
YSCS,"1G4I;1VL9","X-RAY DIFFRACTION;X-RAY DIFFRACTION","0.97;0.97","E","(75, 78);(75, 78)","4"
LWQFNGMIKCK,"1G4I;1VL9","X-RAY DIFFRACTION;X-RAY DIFFRACTION","0.97;0.97","H","(2, 12);(2, 12)","11"
QGGEIMDVALC,"1G66","X-RAY DIFFRACTION","0.9","H","(91, 101)","11"
IKSY,"1G66","X-RAY DIFFRACTION","0.9","E","(167, 170)","4"
KIVLVGY,"1G66","X-RAY DIFFRACTION","0.9","E","(83, 89)","7"
TAEA,"1G66","X-RAY DIFFRACTION","0.9","E","(37, 40)","4"
VKAAIFM,"1G66","X-RAY DIFFRACTION","0.9","E","(125, 131)","7"
STVVNGVLSA,"1G66","X-RAY DIFFRACTION","0.9","H","(23, 32)","10"
IHVFGA,"1G66","X-RAY DIFFRACTION","0.9","E","(5, 10)","6"
ATHQ,"1G66","X-RAY DIFFRACTION","0.9","H","(185, 188)","4"
SSAVNM,"1G66","X-RAY DIFFRACTION","0.9","H","(119, 124)","6"
YGSEYGSQALAFVKSKL,"1G66","X-RAY DIFFRACTION","0.9","H","(190, 206)","17"
YSSSVAQGIAAVASAVNSFNSQ,"1G66","X-RAY DIFFRACTION","0.9","H","(57, 78)","22"
AEDCLRTC,"1G6X;1K6U","X-RAY DIFFRACTION;X-RAY DIFFRACTION","0.86;1.0","H","(48, 55);(48, 55)","8"
ALIYN,"1GA6","X-RAY DIFFRACTION","1.0","E","(272, 276)","5"
TLQAEDRIFATAAA,"1GA6","X-RAY DIFFRACTION","1.0","H","(146, 159)","14"
TGLTQAFNQAVSD,"1GA6","X-RAY DIFFRACTION","1.0","H","(112, 124)","13"
ISFD,"1GA6","X-RAY DIFFRACTION","1.0","E","(262, 265)","4"
TFSVS,"1GA6","X-RAY DIFFRACTION","1.0","E","(163, 167)","5"
TSLASPIFVGLWARLQSA,"1GA6","X-RAY DIFFRACTION","1.0","H","(286, 303)","18"
FPTI,"1GA6","X-RAY DIFFRACTION","1.0","H","(13, 16)","4"
QLQQI,"1GA6","X-RAY DIFFRACTION","1.0","E","(279, 283)","5"
QQGQGEWDLDSQSIVGS,"1GA6","X-RAY DIFFRACTION","1.0","H","(75, 91)","17"
TQTIQ,"1GA6","X-RAY DIFFRACTION","1.0","E","(59, 63)","5"
NEGL,"1GA6","X-RAY DIFFRACTION","1.0","E","(221, 224)","4"
EADANA,"1GA6","X-RAY DIFFRACTION","1.0","H","(138, 143)","6"
YSNETV,"1GA6","X-RAY DIFFRACTION","1.0","E","(214, 219)","6"
ECNNRG,"1GA6","X-RAY DIFFRACTION","1.0","T","(175, 180)","6"
SQTLQDLQQFTSA,"1GA6","X-RAY DIFFRACTION","1.0","H","(39, 51)","13"
AASFYSAISS,"1GA6","X-RAY DIFFRACTION","1.0","H","(312, 321)","10"
AANTTVGIITI,"1GA6","X-RAY DIFFRACTION","1.0","E","(25, 35)","11"
IAVGGTTLYT,"1GA6","X-RAY DIFFRACTION","1.0","E","(199, 208)","10"
VQQLLFYMA,"1GA6","X-RAY DIFFRACTION","1.0","E","(96, 104)","9"
IAKLSAYIRSN,"1GA6","X-RAY DIFFRACTION","1.0","H","(358, 368)","11"
GYSVYES,"1GA6","X-RAY DIFFRACTION","1.0","E","(236, 242)","7"
RRLL,"1GA6","X-RAY DIFFRACTION","1.0","E","(256, 259)","4"
SWQSV,"1GA6","X-RAY DIFFRACTION","1.0","G","(245, 249)","5"
VINV,"1GA6","X-RAY DIFFRACTION","1.0","E","(129, 132)","4"
LASVN,"1GA6","X-RAY DIFFRACTION","1.0","P","(54, 58)","5"
ATLEQAVNSATS,"1GCI","X-RAY DIFFRACTION","0.78","H","(133, 144)","12"
KHMS,"1GKM","X-RAY DIFFRACTION","1.0","H","(362, 365)","4"
ELTL,"1GKM","X-RAY DIFFRACTION","1.0","E","(2, 5)","4"
RKVIDALIALVNA,"1GKM","X-RAY DIFFRACTION","1.0","H","(116, 128)","13"
RLQL,"1GKM","X-RAY DIFFRACTION","1.0","E","(24, 27)","4"
APDIEKAVELLA,"1GKM","X-RAY DIFFRACTION","1.0","H","(482, 493)","12"
KARY,"1GKM","X-RAY DIFFRACTION","1.0","E","(161, 164)","4"
YGIN,"1GKM","X-RAY DIFFRACTION","1.0","T","(53, 56)","4"
APAAGKRLWEMAENTRGVLAIEWLGACQGLD,"1GKM","X-RAY DIFFRACTION","1.0","H","(420, 450)","31"
APAIDASVACVEQIIA,"1GKM","X-RAY DIFFRACTION","1.0","H","(32, 47)","16"
QWLS,"1GKM","X-RAY DIFFRACTION","1.0","E","(167, 170)","4"
DDLVRLIMVLKINSL,"1GKM","X-RAY DIFFRACTION","1.0","H","(93, 107)","15"
SANQ,"1GKM","X-RAY DIFFRACTION","1.0","T","(410, 413)","4"
IGAP,"1GKM","X-RAY DIFFRACTION","1.0","E","(87, 90)","4"
LAQLRAIHA,"1GKM","X-RAY DIFFRACTION","1.0","H","(12, 20)","9"
EPVAMAADNLALAIAEIGSLSERRISLMM,"1GKM","X-RAY DIFFRACTION","1.0","H","(332, 360)","29"
EGLALL,"1GKM","X-RAY DIFFRACTION","1.0","H","(189, 194)","6"
MIAQVTAAALASENKAL,"1GKM","X-RAY DIFFRACTION","1.0","H","(382, 398)","17"
EVSLS,"1GKM","X-RAY DIFFRACTION","1.0","H","(265, 269)","5"
LAPLAHMSL,"1GKM","X-RAY DIFFRACTION","1.0","H","(146, 154)","9"
YSLR,"1GKM","X-RAY DIFFRACTION","1.0","H","(280, 283)","4"
AAEG,"1GKM","X-RAY DIFFRACTION","1.0","T","(318, 321)","4"
KGSL,"1GKM","X-RAY DIFFRACTION","1.0","T","(494, 497)","4"
RGQIDTAACFRDLL,"1GKM","X-RAY DIFFRACTION","1.0","H","(247, 260)","14"
SHDLENLQRSLVLSH,"1GKM","X-RAY DIFFRACTION","1.0","H","(69, 83)","15"
AKLEKARQALR,"1GKM","X-RAY DIFFRACTION","1.0","H","(459, 469)","11"
QASTAYALRGLFYAEDLYAAAIACGGLSVEA,"1GKM","X-RAY DIFFRACTION","1.0","H","(198, 228)","31"
ARIHEAR,"1GKM","X-RAY DIFFRACTION","1.0","H","(238, 244)","7"
ATEALAV,"1GKM","X-RAY DIFFRACTION","1.0","H","(171, 177)","7"
QPQVMGACLTQLRQAAEVLGIEA,"1GKM","X-RAY DIFFRACTION","1.0","H","(285, 307)","23"
FANVVNVC,"1GQV","X-RAY DIFFRACTION","0.98","H","(48, 55)","8"
TSQQ,"1GQV;2BZZ;1K2A","X-RAY DIFFRACTION;X-RAY DIFFRACTION;X-RAY DIFFRACTION","0.98;0.98;1.0","S","(19, 22);(1019, 1022);(19, 22)","4"
VPLIHCNLTT,"1GQV;2BZZ;1K2A","X-RAY DIFFRACTION;X-RAY DIFFRACTION;X-RAY DIFFRACTION","0.98;0.98;1.0","E","(78, 87);(1078, 1087);(78, 87)","10"
QNTFL,"1GQV;2BZZ;1K2A","X-RAY DIFFRACTION;X-RAY DIFFRACTION;X-RAY DIFFRACTION","0.98;0.98;1.0","E","(40, 44);(1040, 1044);(40, 44)","5"
RYAQTPANM,"1GQV;2BZZ;1K2A","X-RAY DIFFRACTION;X-RAY DIFFRACTION;X-RAY DIFFRACTION","0.98;0.98;1.0","E","(97, 105);(1097, 1105);(97, 105)","9"
WAQWFETQH,"1GQV;2BZZ;1K2A","X-RAY DIFFRACTION;X-RAY DIFFRACTION;X-RAY DIFFRACTION","0.98;0.98;1.0","H","(7, 15);(1007, 1015);(7, 15)","9"
YIVACDN,"1GQV;2BZZ;1K2A","X-RAY DIFFRACTION;X-RAY DIFFRACTION;X-RAY DIFFRACTION","0.98;0.98;1.0","E","(107, 113);(1107, 1113);(107, 113)","7"
VVPVHLDRI,"1GQV;2BZZ;1K2A","X-RAY DIFFRACTION;X-RAY DIFFRACTION;X-RAY DIFFRACTION","0.98;0.98;1.0","E","(125, 133);(1125, 1133);(125, 133)","9"
CTNAMQVINNYQ,"1GQV;2BZZ;1K2A","X-RAY DIFFRACTION;X-RAY DIFFRACTION;X-RAY DIFFRACTION","0.98;0.98;1.0","H","(23, 34);(1023, 1034);(23, 34)","12"
TLGFAS,"1GVT;2JJJ;1OEW;1GVU;1GVW","X-RAY DIFFRACTION;X-RAY DIFFRACTION;X-RAY DIFFRACTION;X-RAY DIFFRACTION;X-RAY DIFFRACTION","0.98;1.0;0.9;0.94;1.0","E","(324, 329);(324, 329);(323, 328);(324, 329);(324, 329)","6"
AFVVFN,"1GVT;2JJJ;1OEW;1GVU;1GVW","X-RAY DIFFRACTION;X-RAY DIFFRACTION;X-RAY DIFFRACTION;X-RAY DIFFRACTION;X-RAY DIFFRACTION","0.98;1.0;0.9;0.94;1.0","E","(313, 318);(313, 318);(312, 317);(313, 318);(313, 318)","6"
ATIGQRIEDEVK,"1GWE","X-RAY DIFFRACTION","0.88","H","(474, 485)","12"
GQAGT,"1GWE","X-RAY DIFFRACTION","0.88","H","(428, 432)","5"
GNYDLVGN,"1GWE","X-RAY DIFFRACTION","0.88","E","(126, 133)","8"
KWDLYIQAIP,"1GWE","X-RAY DIFFRACTION","0.88","E","(261, 270)","10"
AQALR,"1GWE","X-RAY DIFFRACTION","0.88","P","(417, 421)","5"
ATMQWDFWT,"1GWE","X-RAY DIFFRACTION","0.88","H","(164, 172)","9"
NDEATKIAGE,"1GWE","X-RAY DIFFRACTION","0.88","H","(232, 241)","10"
GSGAFGEFEV,"1GWE","X-RAY DIFFRACTION","0.88","E","(64, 73)","10"
DQERDDFVETVAGAL,"1GWE","X-RAY DIFFRACTION","0.88","H","(440, 454)","15"
FAQIE,"1GWE","X-RAY DIFFRACTION","0.88","I","(311, 315)","5"
KHWVKYHFIS,"1GWE","X-RAY DIFFRACTION","0.88","E","(214, 223)","10"
YLWV,"1GWE","X-RAY DIFFRACTION","0.88","E","(205, 208)","4"
KTETLLRFS,"1GWE","X-RAY DIFFRACTION","0.88","E","(91, 99)","9"
RMLLGRAFAYHDAQLYR,"1GWE","X-RAY DIFFRACTION","0.88","H","(334, 350)","17"
IKVGTLTLNR,"1GWE","X-RAY DIFFRACTION","0.88","E","(296, 305)","10"
LVREV,"1GWE","X-RAY DIFFRACTION","0.88","I","(433, 437)","5"
TYVP,"1GWE","X-RAY DIFFRACTION","0.88","S","(386, 389)","4"
QDVQARAFEYWKNV,"1GWE","X-RAY DIFFRACTION","0.88","H","(459, 472)","14"
AHQVTYLM,"1GWE","X-RAY DIFFRACTION","0.88","H","(178, 185)","8"
FHRQDLFESIA,"1GWE","X-RAY DIFFRACTION","0.88","H","(245, 255)","11"
GFALRFYT,"1GWE","X-RAY DIFFRACTION","0.88","E","(116, 123)","8"
EGKT,"1GWE","X-RAY DIFFRACTION","0.88","H","(273, 276)","4"
FTHFIRSQ,"1GWE","X-RAY DIFFRACTION","0.88","H","(146, 153)","8"
THLLETHQHF,"1GWE","X-RAY DIFFRACTION","0.88","H","(41, 50)","10"
YGCA,"1HJ8","X-RAY DIFFRACTION","1.0","S","(217, 221)","4"
YSDCNNS,"1HJ8","X-RAY DIFFRACTION","1.0","H","(165, 171)","7"
NDWLTSTMA,"1HJ8","X-RAY DIFFRACTION","1.0","H","(235, 243)","9"
PATL,"1HJ8","X-RAY DIFFRACTION","1.0","P","(111, 114)","4"
HFCGGSLVN,"1HJ8","X-RAY DIFFRACTION","1.0","E","(40, 48)","9"
GVYAK,"1HJ8","X-RAY DIFFRACTION","1.0","E","(226, 230)","5"
SYNI,"1HJ8","X-RAY DIFFRACTION","1.0","T","(96, 99)","4"
ELQGVVSW,"1HJ8","X-RAY DIFFRACTION","1.0","E","(204, 215)","8"
EVRL,"1HJ8","X-RAY DIFFRACTION","1.0","E","(64, 67)","4"
VCIF,"1HJ8","X-RAY DIFFRACTION","1.0","G","(231, 234)","4"
QFISSSRVIR,"1HJ8","X-RAY DIFFRACTION","1.0","E","(81, 90)","10"
QCLNIP,"1HJ8","X-RAY DIFFRACTION","1.0","E","(156, 161)","6"
MCTVSG,"1HJ8","X-RAY DIFFRACTION","1.0","E","(135, 140)","6"
VYTK,"1HJ9","X-RAY DIFFRACTION","0.95","E","(227, 230)","4"
VSWIKQTI,"1HJ9;6SY3","X-RAY DIFFRACTION;X-RAY DIFFRACTION","0.95;0.95","H","(235, 242);(235, 242)","8"
PACGPK,"1HJE","X-RAY DIFFRACTION","0.75","G","(5, 10)","6"
STDYVNVVNACLN,"1I1W","X-RAY DIFFRACTION","0.89","H","(245, 257)","13"
GASVLQALPLLA,"1I1W","X-RAY DIFFRACTION","0.89","H","(215, 226)","12"
KNTLTNVMKNHITTLMTR,"1I1W","X-RAY DIFFRACTION","0.89","H","(101, 118)","18"
EVAITELDV,"1I1W","X-RAY DIFFRACTION","0.89","E","(232, 240)","9"
PAYNAIVQNL,"1I1W","X-RAY DIFFRACTION","0.89","H","(292, 301)","10"
LIRGHTLV,"1I1W","X-RAY DIFFRACTION","0.89","E","(79, 86)","8"
VDQLIK,"1I1W","X-RAY DIFFRACTION","0.89","H","(6, 11)","6"
QVTP,"1I1W","X-RAY DIFFRACTION","0.89","E","(42, 45)","4"
AGADYLVNWAQQN,"1I1W","X-RAY DIFFRACTION","0.89","H","(64, 76)","13"
PKTQAIVNRVKKWRA,"1I1W","X-RAY DIFFRACTION","0.89","H","(182, 196)","15"
AWDVVN,"1I1W","X-RAY DIFFRACTION","0.89","E","(125, 130)","6"
KLYIND,"1I1W","X-RAY DIFFRACTION","0.89","E","(168, 173)","6"
NAAIIQAN,"1I1W","X-RAY DIFFRACTION","0.89","H","(32, 39)","8"
GIGS,"1I1W","X-RAY DIFFRACTION","0.89","E","(203, 206)","4"
WRNRC,"1IEE;7AVE;7AVF;7AVG;3LZT","X-RAY DIFFRACTION;X-RAY DIFFRACTION;X-RAY DIFFRACTION;X-RAY DIFFRACTION;X-RAY DIFFRACTION","0.94;0.98;1.0;1.0;0.925","I","(111, 115);(111, 115);(111, 115);(111, 115);(111, 115)","5"
PNKF,"1IQZ;1IR0","X-RAY DIFFRACTION;X-RAY DIFFRACTION","0.92;1.0","T","(77, 80);(77, 80)","4"
TLDDN,"1IQZ;1IR0","X-RAY DIFFRACTION;X-RAY DIFFRACTION","0.92;1.0","T","(36, 40);(36, 40)","5"
IDDMMDAFEG,"1IQZ;1IR0","X-RAY DIFFRACTION;X-RAY DIFFRACTION","0.92;1.0","H","(51, 60);(51, 60)","10"
ACGAA,"1IQZ;1IR0","X-RAY DIFFRACTION;X-RAY DIFFRACTION","0.92;1.0","H","(16, 20);(16, 20)","5"
IKVA,"1IQZ;1IR0","X-RAY DIFFRACTION;X-RAY DIFFRACTION","0.92;1.0","E","(66, 69);(66, 69)","4"
YTIV,"1IQZ;1IR0","X-RAY DIFFRACTION;X-RAY DIFFRACTION","0.92;1.0","E","(3, 6);(3, 6)","4"
WDEAAARFAA,"1IX9","X-RAY DIFFRACTION","0.9","H","(194, 203)","10"
PEFA,"1IX9;1IX9;1IXB;1IXB","X-RAY DIFFRACTION;X-RAY DIFFRACTION;X-RAY DIFFRACTION;X-RAY DIFFRACTION","0.9;0.9;0.9;0.9","H","(46, 49);(46, 49);(46, 49);(46, 49)","4"
KQTMEI,"1IX9;1IX9;1IXB;1IXB","X-RAY DIFFRACTION;X-RAY DIFFRACTION;X-RAY DIFFRACTION;X-RAY DIFFRACTION","0.9;0.9;0.9;0.9","H","(20, 25);(20, 25);(20, 25);(20, 25)","6"
KLAVVSTA,"1IX9;1IX9;1IXB;1IXB","X-RAY DIFFRACTION;X-RAY DIFFRACTION;X-RAY DIFFRACTION;X-RAY DIFFRACTION","0.9;0.9;0.9;0.9","E","(137, 144);(137, 144);(137, 144);(137, 144)","8"
VEEL,"1IX9;1IX9;1IXB;1IXB","X-RAY DIFFRACTION;X-RAY DIFFRACTION;X-RAY DIFFRACTION;X-RAY DIFFRACTION","0.9;0.9;0.9;0.9","H","(53, 56);(53, 56);(53, 56);(53, 56)","4"
VDNFKAEFEKAAAS,"1IX9;1IX9;1IXB;1IXB","X-RAY DIFFRACTION;X-RAY DIFFRACTION;X-RAY DIFFRACTION;X-RAY DIFFRACTION","0.9;0.9;0.9;0.9","H","(109, 122);(109, 122);(109, 122);(109, 122)","14"
EAIS,"1IX9;1IX9;1IXB;1IXB","X-RAY DIFFRACTION;X-RAY DIFFRACTION;X-RAY DIFFRACTION;X-RAY DIFFRACTION","0.9;0.9;0.9;0.9","H","(153, 156);(153, 156);(153, 156);(153, 156)","4"
LPSL,"1IX9;1IX9;1IXB;1IXB","X-RAY DIFFRACTION;X-RAY DIFFRACTION;X-RAY DIFFRACTION;X-RAY DIFFRACTION","0.9;0.9;0.9;0.9","P","(4, 7);(4, 7);(4, 7);(4, 7)","4"
FLKF,"1IX9;1IX9;1IXB;1IXB","X-RAY DIFFRACTION;X-RAY DIFFRACTION;X-RAY DIFFRACTION;X-RAY DIFFRACTION","0.9;0.9;0.9;0.9","H","(174, 177);(174, 177);(174, 177);(174, 177)","4"
YDALEPH,"1IX9;1IX9;1IXB;1IXB","X-RAY DIFFRACTION;X-RAY DIFFRACTION;X-RAY DIFFRACTION;X-RAY DIFFRACTION","0.9;0.9;0.9;0.9","T","(11, 17);(11, 17);(11, 17);(11, 17)","7"
QTYVNNANAAL,"1IX9;1IX9;1IXB;1IXB","X-RAY DIFFRACTION;X-RAY DIFFRACTION;X-RAY DIFFRACTION;X-RAY DIFFRACTION","0.9;0.9;0.9;0.9","H","(32, 42);(32, 42);(32, 42);(32, 42)","11"
GDLKAAIERDF,"1IX9;1IX9;1IXB;1IXB","X-RAY DIFFRACTION;X-RAY DIFFRACTION;X-RAY DIFFRACTION;X-RAY DIFFRACTION","0.9;0.9;0.9;0.9","H","(96, 106);(96, 106);(96, 106);(96, 106)","11"
GWAWLVLK,"1IX9;1IX9;1IXB;1IXB","X-RAY DIFFRACTION;X-RAY DIFFRACTION;X-RAY DIFFRACTION;X-RAY DIFFRACTION","0.9;0.9;0.9;0.9","E","(127, 134);(127, 134);(127, 134);(127, 134)","8"
HHTKHH,"1IX9;1IX9;1IXB;1IXB","X-RAY DIFFRACTION;X-RAY DIFFRACTION;X-RAY DIFFRACTION;X-RAY DIFFRACTION","0.9;0.9;0.9;0.9","I","(26, 31);(26, 31);(26, 31);(26, 31)","6"
FPIMGLD,"1IX9;1IX9;1IXB;1IXB","X-RAY DIFFRACTION;X-RAY DIFFRACTION;X-RAY DIFFRACTION;X-RAY DIFFRACTION","0.9;0.9;0.9;0.9","E","(161, 167);(161, 167);(161, 167);(161, 167)","7"
KTVLRNNAGGHANHSLFWK,"1IX9;1IXB","X-RAY DIFFRACTION;X-RAY DIFFRACTION","0.9;0.9","H","(68, 86);(68, 86)","19"
RPDYIKEFWNV,"1IX9;1IXB","X-RAY DIFFRACTION;X-RAY DIFFRACTION","0.9;0.9","H","(181, 191);(181, 191)","11"
RPDYIKEF,"1IX9;1IXB","X-RAY DIFFRACTION;X-RAY DIFFRACTION","0.9;0.9","H","(181, 188);(181, 188)","8"
ADKKTVLRNNAGGHANHSLFWK,"1IX9;1IXB","X-RAY DIFFRACTION;X-RAY DIFFRACTION","0.9;0.9","H","(65, 86);(65, 86)","22"
WDEAAARFAAK,"1IX9;1IXB;1IXB","X-RAY DIFFRACTION;X-RAY DIFFRACTION;X-RAY DIFFRACTION","0.9;0.9;0.9","H","(194, 204);(194, 204);(194, 204)","11"
LFQFPTVIGGVVLAV,"1IXH","X-RAY DIFFRACTION","0.98","E","(69, 83)","15"
SSGGVKQII,"1IXH","X-RAY DIFFRACTION","0.98","H","(38, 46)","9"
AVVRR,"1IXH","X-RAY DIFFRACTION","0.98","E","(131, 135)","5"
EEWKNN,"1IXH","X-RAY DIFFRACTION","0.98","H","(154, 159)","6"
PEQGTEVLKFFDWAYKT,"1IXH","X-RAY DIFFRACTION","0.98","H","(267, 283)","17"
GKTLGDIY,"1IXH","X-RAY DIFFRACTION","0.98","H","(97, 104)","8"
DSVVEQVRAAWKTN,"1IXH","X-RAY DIFFRACTION","0.98","H","(298, 311)","14"
AIGYVE,"1IXH","X-RAY DIFFRACTION","0.98","E","(190, 195)","6"
FGAS,"1IXH","X-RAY DIFFRACTION","0.98","E","(52, 55)","4"
YAYAK,"1IXH","X-RAY DIFFRACTION","0.98","H","(196, 200)","5"
EAIAKL,"1IXH","X-RAY DIFFRACTION","0.98","H","(114, 119)","6"
EENFANA,"1IXH","X-RAY DIFFRACTION","0.98","H","(221, 227)","7"
GTSFVFTSYLAKV,"1IXH","X-RAY DIFFRACTION","0.98","H","(140, 152)","13"
GNDGIAAFVQR,"1IXH","X-RAY DIFFRACTION","0.98","H","(176, 186)","11"
AKQAND,"1IXH","X-RAY DIFFRACTION","0.98","H","(285, 290)","6"
TSTTFILIH,"1IXH","X-RAY DIFFRACTION","0.98","E","(253, 261)","9"
SLTGAG,"1IXH","X-RAY DIFFRACTION","0.98","E","(3, 8)","6"
APVYAKWADTYQKET,"1IXH","X-RAY DIFFRACTION","0.98","H","(13, 27)","15"
KVNYQG,"1IXH","X-RAY DIFFRACTION","0.98","E","(30, 35)","6"
DEKLAQE,"1IXH","X-RAY DIFFRACTION","0.98","H","(61, 67)","7"
YYHAMH,"1J0P;2EWI;2EWK","X-RAY DIFFRACTION;X-RAY DIFFRACTION;X-RAY DIFFRACTION","0.91;1.0;1.0","H","(65, 70);(65, 70);(65, 70)","6"
ASGKQA,"1JFB","X-RAY DIFFRACTION","1.0","H","(74, 79)","6"
LAWLV,"1JFB","X-RAY DIFFRACTION","1.0","E","(41, 45)","5"
KRTA,"1JFB","X-RAY DIFFRACTION","1.0","E","(291, 294)","4"
EPTF,"1JFB","X-RAY DIFFRACTION","1.0","G","(102, 105)","4"
PEAVKNLQPYIQRTVDDLLEQMKQK,"1JFB","X-RAY DIFFRACTION","1.0","H","(107, 131)","25"
VKEFA,"1JFB","X-RAY DIFFRACTION","1.0","I","(141, 145)","5"
PVPSYIIYTLL,"1JFB","X-RAY DIFFRACTION","1.0","H","(147, 157)","11"
VSQVK,"1JFB","X-RAY DIFFRACTION","1.0","E","(31, 35)","5"
IISKL,"1JFB","X-RAY DIFFRACTION","1.0","H","(210, 214)","5"
EHLAKAELTTVFSTLYQK,"1JFB","X-RAY DIFFRACTION","1.0","H","(355, 372)","18"
EFAKLRAT,"1JFB","X-RAY DIFFRACTION","1.0","H","(21, 28)","8"
KSDAVQIAFLLLVAGNATMVNMIALGVATLAQ,"1JFB","X-RAY DIFFRACTION","1.0","H","(226, 257)","32"
AREASAANQELLDYLAILVEQRLV,"1JFB","X-RAY DIFFRACTION","1.0","H","(181, 204)","24"
CTEQV,"1JFB","X-RAY DIFFRACTION","1.0","I","(215, 219)","5"
LEYLTQQNAIRT,"1JFB","X-RAY DIFFRACTION","1.0","H","(164, 175)","12"
NQSA,"1JFB","X-RAY DIFFRACTION","1.0","H","(315, 318)","4"
GIIA,"1JFB","X-RAY DIFFRACTION","1.0","E","(310, 313)","4"
HKDVCFVAT,"1JFB","X-RAY DIFFRACTION","1.0","H","(48, 56)","9"
PDQLAQLKA,"1JFB","X-RAY DIFFRACTION","1.0","H","(259, 267)","9"
APQFVEELCRY,"1JFB","X-RAY DIFFRACTION","1.0","H","(272, 282)","11"
EHMHQR,"1JFB","X-RAY DIFFRACTION","1.0","H","(93, 98)","6"
GVRA,"1K4I","X-RAY DIFFRACTION","0.98","H","(146, 149)","4"
CAPL,"1K4I;1K4P","X-RAY DIFFRACTION;X-RAY DIFFRACTION","0.98;1.0","E","(66, 69);(66, 69)","4"
VVVL,"1K4I;1K4P","X-RAY DIFFRACTION;X-RAY DIFFRACTION","0.98;1.0","E","(28, 31);(28, 31)","4"
IEDMIAHVEKTE,"1K4I;1K4P","X-RAY DIFFRACTION;X-RAY DIFFRACTION","0.98;1.0","H","(213, 224);(213, 224)","12"
ADLIIA,"1K4I;1K4P","X-RAY DIFFRACTION;X-RAY DIFFRACTION","0.98;1.0","E","(40, 45);(40, 45)","6"
PERTTA,"1K4I;1K4P","X-RAY DIFFRACTION;X-RAY DIFFRACTION","0.98;1.0","H","(71, 76);(71, 76)","6"
HTEAGVELCRL,"1K4I;1K4P","X-RAY DIFFRACTION;X-RAY DIFFRACTION","0.98;1.0","H","(153, 163);(153, 163)","11"
AHDRALACRMLA,"1K4I;1K4P","X-RAY DIFFRACTION;X-RAY DIFFRACTION","0.98;1.0","H","(111, 122);(111, 122)","12"
KVCT,"1K4I;1K4P","X-RAY DIFFRACTION;X-RAY DIFFRACTION","0.98;1.0","E","(209, 212);(209, 212)","4"
GDECVAFARR,"1K4I;1K4P","X-RAY DIFFRACTION;X-RAY DIFFRACTION","0.98;1.0","H","(196, 205);(196, 205)","10"
PSRE,"1K4I;1K4P","X-RAY DIFFRACTION;X-RAY DIFFRACTION","0.98;1.0","T","(34, 37);(34, 37)","4"
FRRPGHVFPLR,"1K4I;1K4P","X-RAY DIFFRACTION;X-RAY DIFFRACTION","0.98;1.0","E","(131, 141);(131, 141)","11"
AVISE,"1K4I;1K4P","X-RAY DIFFRACTION;X-RAY DIFFRACTION","0.98;1.0","E","(170, 174);(170, 174)","5"
TEQMAFMVRH,"1K4I;1K4P","X-RAY DIFFRACTION;X-RAY DIFFRACTION","0.98;1.0","H","(51, 60);(51, 60)","10"
IPDVIQAFK,"1K4I;1K4P","X-RAY DIFFRACTION;X-RAY DIFFRACTION","0.98;1.0","H","(15, 23);(15, 23)","9"
RAVRA,"1K4P","X-RAY DIFFRACTION","1.0","E","(185, 189)","5"
DICK,"1KTH","X-RAY DIFFRACTION","0.95","G","(3, 6)","4"
ILKWYYD,"1KTH","X-RAY DIFFRACTION","0.95","E","(18, 24)","7"
SCARFWY,"1KTH","X-RAY DIFFRACTION","0.95","E","(29, 35)","7"
PNTK,"1KTH","X-RAY DIFFRACTION","0.95","T","(25, 28)","4"
QKECEKVC,"1KTH","X-RAY DIFFRACTION","0.95","H","(48, 55)","8"
QALFDDLYRYVK,"1KWF","X-RAY DIFFRACTION","0.94","H","(110, 121)","12"
IGPVAAAS,"1KWF","X-RAY DIFFRACTION","0.94","H","(337, 344)","8"
SHDGGD,"1KWF","X-RAY DIFFRACTION","0.94","T","(142, 147)","6"
SSGAI,"1KWF","X-RAY DIFFRACTION","0.94","S","(170, 174)","5"
QSEVTAMLKAEWEDWKSKR,"1KWF","X-RAY DIFFRACTION","0.94","H","(52, 70)","19"
YGQEARTLINNLYNHC,"1KWF","X-RAY DIFFRACTION","0.94","H","(176, 191)","16"
PAWYKVYAQYT,"1KWF","X-RAY DIFFRACTION","0.94","H","(218, 228)","11"
SQGMGYGLLLAVC,"1KWF","X-RAY DIFFRACTION","0.94","H","(94, 106)","13"
YGNSLRLLTLLYI,"1KWF","X-RAY DIFFRACTION","0.94","H","(372, 384)","13"
YGWRTAVDYSWF,"1KWF","X-RAY DIFFRACTION","0.94","H","(282, 293)","12"
TDADEDIALALIFADKLW,"1KWF","X-RAY DIFFRACTION","0.94","H","(151, 168)","18"
QRAKANCDMLTKFFA,"1KWF","X-RAY DIFFRACTION","0.94","H","(296, 310)","15"
RWNQVADKCYQIVEEV,"1KWF","X-RAY DIFFRACTION","0.94","H","(232, 247)","16"
LNFAKELYRETVA,"1KWF","X-RAY DIFFRACTION","0.94","H","(350, 362)","13"
SRWRDVCRNFMRRYQSRVIQGLV,"1L9L","X-RAY DIFFRACTION","0.92","H","(39, 61)","23"
RDYRTCLTIVQKLKKM,"1L9L","X-RAY DIFFRACTION","0.92","H","(2, 17)","16"
QRSVSNAATR,"1L9L","X-RAY DIFFRACTION","0.92","H","(23, 32)","10"
AQQIC,"1L9L","X-RAY DIFFRACTION","0.92","H","(66, 70)","5"
LHELVRHYTN,"1LKK","X-RAY DIFFRACTION","1.0","H","(202, 211)","10"
RKDAERQL,"1LKK","X-RAY DIFFRACTION","1.0","H","(134, 141)","8"
GEVVKHYKIRN,"1LKK","X-RAY DIFFRACTION","1.0","E","(175, 185)","11"
FLIRE,"1LKK","X-RAY DIFFRACTION","1.0","E","(151, 155)","5"
FSLSVRDFD,"1LKK","X-RAY DIFFRACTION","1.0","E","(163, 171)","9"
DYYT,"1LNI;1LNI","X-RAY DIFFRACTION;X-RAY DIFFRACTION","1.0;1.0","E","(79, 82);(79, 82)","4"
RYVLTGRY,"1LUQ","X-RAY DIFFRACTION","0.96","E","(2053, 2060)","8"
TLVGHDTFTKV,"1LUQ","X-RAY DIFFRACTION","0.96","E","(1123, 1133)","11"
ILESF,"1M40","X-RAY DIFFRACTION","0.85","E","(56, 60)","5"
LRSA,"1M40","X-RAY DIFFRACTION","0.85","G","(221, 224)","4"
FKVLLCGAVLSRVD,"1M40","X-RAY DIFFRACTION","0.85","H","(72, 85)","14"
LASRQQLIDWME,"1M40","X-RAY DIFFRACTION","0.85","H","(201, 212)","12"
FIADKSGA,"1M40","X-RAY DIFFRACTION","0.85","E","(230, 237)","8"
RVGYIELD,"1M40","X-RAY DIFFRACTION","0.85","E","(43, 50)","8"
MDERNRQIAEIGASLIK,"1M40","X-RAY DIFFRACTION","0.85","H","(272, 288)","17"
NTAANLLLTTI,"1M40","X-RAY DIFFRACTION","0.85","H","(132, 142)","11"
RGIIAALG,"1M40","X-RAY DIFFRACTION","0.85","E","(244, 251)","8"
VRELCSAAIT,"1M40","X-RAY DIFFRACTION","0.85","H","(119, 128)","10"
PKELTAFLHN,"1M40","X-RAY DIFFRACTION","0.85","H","(145, 154)","10"
PAAMATTLRKLLT,"1M40","X-RAY DIFFRACTION","0.85","H","(183, 195)","13"
RIVVIYTT,"1M40","X-RAY DIFFRACTION","0.85","E","(259, 266)","8"
PETLVKVKDAEDQL,"1M40","X-RAY DIFFRACTION","0.85","H","(27, 40)","14"
PCMQEMCECDKAFAICLRE,"1MC2","X-RAY DIFFRACTION","0.85","H","(1090, 1108)","19"
PVKNY,"1MC2","X-RAY DIFFRACTION","0.85","H","(1017, 1022)","5"
ATDRCCFVHKCCY,"1MC2","X-RAY DIFFRACTION","0.85","H","(1040, 1052)","13"
CGVG,"1MC2","X-RAY DIFFRACTION","0.85","S","(1029, 1032)","4"
YKWK,"1MC2","X-RAY DIFFRACTION","0.85","E","(1075, 1078)","4"
LFELGKMIWQET,"1MC2","X-RAY DIFFRACTION","0.85","H","(1002, 1013)","12"
CKKT,"1MC2","X-RAY DIFFRACTION","0.85","P","(1125, 1130)","4"
RRMAYIDE,"1MJ5","X-RAY DIFFRACTION","0.95","E","(19, 26)","8"
VVLVVH,"1MJ5","X-RAY DIFFRACTION","0.95","E","(102, 107)","6"
RPTLS,"1MJ5","X-RAY DIFFRACTION","0.95","H","(202, 206)","5"
GRMRDFC,"1MJ5","X-RAY DIFFRACTION","0.95","H","(251, 257)","7"
MPHC,"1MJ5","X-RAY DIFFRACTION","0.95","G","(49, 52)","4"
QTEITVAG,"1MJ5","X-RAY DIFFRACTION","0.95","E","(263, 270)","8"
KFIEI,"1MJ5","X-RAY DIFFRACTION","0.95","E","(12, 16)","5"
PILFQ,"1MJ5","X-RAY DIFFRACTION","0.95","E","(31, 35)","5"
ALTT,"1MJ5","X-RAY DIFFRACTION","0.95","S","(247, 250)","4"
YAEHRDYLDALWEA,"1MJ5","X-RAY DIFFRACTION","0.95","H","(82, 95)","14"
FVEQV,"1MJ5","X-RAY DIFFRACTION","0.95","I","(169, 173)","5"
PDEIGAAIAAFVRRL,"1MJ5","X-RAY DIFFRACTION","0.95","H","(279, 293)","15"
RDLFQAFR,"1MJ5","X-RAY DIFFRACTION","0.95","H","(148, 155)","8"
EAEMAAYR,"1MJ5","X-RAY DIFFRACTION","0.95","H","(184, 191)","8"
RLIAC,"1MJ5","X-RAY DIFFRACTION","0.95","E","(57, 61)","5"
DWGSALGFDWARR,"1MJ5","X-RAY DIFFRACTION","0.95","H","(108, 120)","13"
EELVLQ,"1MJ5","X-RAY DIFFRACTION","0.95","I","(160, 165)","6"
VQGIAYMEA,"1MJ5","X-RAY DIFFRACTION","0.95","E","(125, 133)","9"
ADVVAIARDYAGWL,"1MJ5","X-RAY DIFFRACTION","0.95","H","(218, 231)","14"
KLFINAEP,"1MJ5","X-RAY DIFFRACTION","0.95","E","(238, 245)","8"
PLSLTLG,"1MN8;1MN8;1MN8;1MN8","X-RAY DIFFRACTION;X-RAY DIFFRACTION;X-RAY DIFFRACTION;X-RAY DIFFRACTION","1.0;1.0;1.0;1.0","H","(8, 14);(8, 14);(8, 14);(8, 14)","7"
WPTF,"1MN8;1MN8;1MN8;1MN8","X-RAY DIFFRACTION;X-RAY DIFFRACTION;X-RAY DIFFRACTION;X-RAY DIFFRACTION","1.0;1.0;1.0;1.0","G","(43, 46);(43, 46);(43, 46);(43, 46)","4"
FCSAE,"1MN8;1MN8;1MN8;1MN8","X-RAY DIFFRACTION;X-RAY DIFFRACTION;X-RAY DIFFRACTION;X-RAY DIFFRACTION","1.0;1.0;1.0;1.0","I","(38, 42);(38, 42);(38, 42);(38, 42)","5"
KRRWVT,"1MN8;1MN8;1MN8;1MN8","X-RAY DIFFRACTION;X-RAY DIFFRACTION;X-RAY DIFFRACTION;X-RAY DIFFRACTION","1.0;1.0;1.0;1.0","H","(32, 37);(32, 37);(32, 37);(32, 37)","6"
WKDVERIAHN,"1MN8;1MN8;1MN8;1MN8","X-RAY DIFFRACTION;X-RAY DIFFRACTION;X-RAY DIFFRACTION;X-RAY DIFFRACTION","1.0;1.0;1.0;1.0","H","(16, 25);(16, 25);(16, 25);(16, 25)","10"
RDLITQVKIKV,"1MN8;1MN8;1MN8;1MN8","X-RAY DIFFRACTION;X-RAY DIFFRACTION;X-RAY DIFFRACTION;X-RAY DIFFRACTION","1.0;1.0;1.0;1.0","H","(58, 68);(58, 68);(58, 68);(58, 68)","11"
VPYIVTWEALAF,"1MN8;1MN8;1MN8;1MN8","X-RAY DIFFRACTION;X-RAY DIFFRACTION;X-RAY DIFFRACTION;X-RAY DIFFRACTION","1.0;1.0;1.0;1.0","H","(80, 91);(80, 91);(80, 91);(80, 91)","12"
VEQCCT,"1MSO","X-RAY DIFFRACTION","1.0","I","(3, 8)","6"
VQELLA,"1MUW;1S5M","X-RAY DIFFRACTION;X-RAY DIFFRACTION","0.86;0.98","H","(346, 351);(346, 351)","6"
RDVRRYALRKTIRNIDLAVEL,"1MUW;1S5M;1S5N","X-RAY DIFFRACTION;X-RAY DIFFRACTION;X-RAY DIFFRACTION","0.86;0.98;0.95","H","(108, 128);(108, 128);(108, 128)","21"
PALD,"1MUW;1S5M;1S5N","X-RAY DIFFRACTION;X-RAY DIFFRACTION;X-RAY DIFFRACTION","0.86;0.98;0.95","P","(31, 34);(31, 34);(31, 34)","4"
PVETVQRLAEL,"1MUW;1S5M;1S5N","X-RAY DIFFRACTION;X-RAY DIFFRACTION;X-RAY DIFFRACTION","0.86;0.98;0.95","H","(35, 45);(35, 45);(35, 45)","11"
IDGVWASAAGCMRNYLILKERAAAFRA,"1MUW;1S5M;1S5N","X-RAY DIFFRACTION;X-RAY DIFFRACTION;X-RAY DIFFRACTION","0.86;0.98;0.95","H","(295, 321);(295, 321);(295, 321)","27"
VRVALDRMKEAFDLLGEYVTSQ,"1MUW;1S5M;1S5N","X-RAY DIFFRACTION;X-RAY DIFFRACTION;X-RAY DIFFRACTION","0.86;0.98;0.95","H","(150, 171);(150, 171);(150, 171)","22"
DTERESHIKRFRQALDAT,"1MUW;1S5M;1S5N","X-RAY DIFFRACTION;X-RAY DIFFRACTION;X-RAY DIFFRACTION","0.86;0.98;0.95","H","(64, 81);(64, 81);(64, 81)","18"
AIDDEN,"1MWQ","X-RAY DIFFRACTION","0.99","S","(45, 50)","6"
AIDDE,"1MWQ","X-RAY DIFFRACTION","0.99","S","(45, 49)","5"
FTGSTVIAQ,"1MWQ;1MWQ","X-RAY DIFFRACTION;X-RAY DIFFRACTION","0.99;0.99","E","(56, 64);(56, 64)","9"
REQHLARLKQLQA,"1MWQ;1MWQ","X-RAY DIFFRACTION;X-RAY DIFFRACTION","0.99;0.99","H","(21, 33);(21, 33)","13"
PYVE,"1MWQ;1MWQ","X-RAY DIFFRACTION;X-RAY DIFFRACTION","0.99;0.99","H","(79, 82);(79, 82)","4"
YYVIFAQD,"1MWQ;1MWQ","X-RAY DIFFRACTION;X-RAY DIFFRACTION","0.99;0.99","E","(2, 9);(2, 9)","8"
LEKRLA,"1MWQ;1MWQ","X-RAY DIFFRACTION;X-RAY DIFFRACTION","0.99;0.99","H","(14, 19);(14, 19)","6"
LLTAGPNP,"1MWQ;1MWQ","X-RAY DIFFRACTION;X-RAY DIFFRACTION","0.99;0.99","E","(37, 44);(37, 44)","8"
YADVIVKPF,"1MWQ;1MWQ","X-RAY DIFFRACTION;X-RAY DIFFRACTION","0.99;0.99","E","(86, 94);(86, 94)","9"
LQAAKDWAA,"1MWQ;1MWQ","X-RAY DIFFRACTION;X-RAY DIFFRACTION","0.99;0.99","H","(68, 76);(68, 76)","9"
FPRANSML,"1N1P;1MXT;3B3R;1N4U;1N4V;1N4W;3GYI","X-RAY DIFFRACTION;X-RAY DIFFRACTION;X-RAY DIFFRACTION;X-RAY DIFFRACTION;X-RAY DIFFRACTION;X-RAY DIFFRACTION;X-RAY DIFFRACTION","0.95;0.95;0.98;0.95;1.0;0.92;1.0","H","(148, 155);(148, 155);(148, 155);(148, 155);(148, 155);(148, 155);(148, 155)","8"
DLFGTQ,"1N1P;1N4V;1N4W","X-RAY DIFFRACTION;X-RAY DIFFRACTION;X-RAY DIFFRACTION","0.95;1.0;0.92","S","(431, 436);(431, 436);(431, 436)","6"
KDGG,"1N4U;3GYJ","X-RAY DIFFRACTION;X-RAY DIFFRACTION","0.95;0.92","S","(257, 260);(257, 260)","4"
KDAWNQ,"1N55","X-RAY DIFFRACTION","0.83","G","(156, 161)","6"
MPILKDI,"1N55;2Y61","X-RAY DIFFRACTION;X-RAY DIFFRACTION","0.83;0.99","H","(80, 86);(1080, 1086)","7"
VGELCAAAITM,"1N9B","X-RAY DIFFRACTION","0.9","H","(119, 129)","11"
SEKH,"1N9B","X-RAY DIFFRACTION","0.9","G","(109, 112)","4"
PASMAATLRKLLT,"1N9B","X-RAY DIFFRACTION","0.9","H","(183, 195)","13"
TLTAW,"1N9B","X-RAY DIFFRACTION","0.9","E","(56, 60)","5"
ARSQRQLLQWMV,"1N9B","X-RAY DIFFRACTION","0.9","H","(201, 212)","12"
FIADKTGAS,"1N9B","X-RAY DIFFRACTION","0.9","E","(230, 238)","9"
FKVVLCGAVLARVD,"1N9B","X-RAY DIFFRACTION","0.9","H","(72, 85)","14"
NSAANLLLAT,"1N9B","X-RAY DIFFRACTION","0.9","H","(132, 141)","10"
RIVVIYLR,"1N9B","X-RAY DIFFRACTION","0.9","E","(259, 266)","8"
GPLIR,"1N9B","X-RAY DIFFRACTION","0.9","H","(218, 222)","5"
SQRL,"1N9B","X-RAY DIFFRACTION","0.9","S","(196, 199)","4"
MAERNQQIAGIGAALIE,"1N9B","X-RAY DIFFRACTION","0.9","H","(272, 288)","17"
GPAGLTAFLRQ,"1N9B","X-RAY DIFFRACTION","0.9","H","(144, 154)","11"
PLEQIKLSESQL,"1N9B","X-RAY DIFFRACTION","0.9","H","(29, 40)","12"
RVGMIEMD,"1N9B","X-RAY DIFFRACTION","0.9","E","(43, 50)","8"
ARGIVALLG,"1N9B","X-RAY DIFFRACTION","0.9","E","(243, 251)","9"
LPASIA,"1NKI","X-RAY DIFFRACTION","0.95","H","(15, 20)","6"
LPASI,"1NKI","X-RAY DIFFRACTION","0.95","H","(15, 19)","5"
AFYRDL,"1NKI","X-RAY DIFFRACTION","0.95","I","(20, 25)","6"
AADFARFAAQLRAH,"1NKI","X-RAY DIFFRACTION","0.95","H","(71, 84)","14"
FYRDL,"1NKI","X-RAY DIFFRACTION","0.95","I","(21, 25)","5"
AADFARFAAQLRA,"1NKI","X-RAY DIFFRACTION","0.95","H","(71, 83)","13"
LWLCLSR,"1NKI;1NKI","X-RAY DIFFRACTION;X-RAY DIFFRACTION","0.95;0.95","E","(45, 51);(45, 51)","7"
RLEARW,"1NKI;1NKI","X-RAY DIFFRACTION;X-RAY DIFFRACTION","0.95;0.95","E","(29, 34);(29, 34)","6"
RLEAH,"1NKI;1NKI","X-RAY DIFFRACTION;X-RAY DIFFRACTION","0.95;0.95","E","(108, 112);(108, 112)","5"
LTGLNHLTLAV,"1NKI;1NKI","X-RAY DIFFRACTION;X-RAY DIFFRACTION","0.95;0.95","E","(2, 12);(2, 12)","11"
GAYLEL,"1NKI;1NKI","X-RAY DIFFRACTION;X-RAY DIFFRACTION","0.95;0.95","E","(37, 42);(37, 42)","6"
HYAFGI,"1NKI;1NKI","X-RAY DIFFRACTION;X-RAY DIFFRACTION","0.95;0.95","E","(64, 69);(64, 69)","6"
SFYFL,"1NKI;1NKI","X-RAY DIFFRACTION;X-RAY DIFFRACTION","0.95;0.95","E","(98, 102);(98, 102)","5"
LRSRLAACRQ,"1NKI;1NKI","X-RAY DIFFRACTION;X-RAY DIFFRACTION","0.95;0.95","H","(116, 125);(116, 125)","10"
KDEF,"1NQJ","X-RAY DIFFRACTION","1.0","S","(949, 952)","4"
LKEKENNDSSDK,"1NQJ","X-RAY DIFFRACTION","1.0","H","(897, 908)","12"
GEVNIELDK,"1NQJ;1NQJ","X-RAY DIFFRACTION;X-RAY DIFFRACTION","1.0;1.0","E","(940, 948);(940, 948)","9"
GNYELRVN,"1NQJ;1NQJ","X-RAY DIFFRACTION;X-RAY DIFFRACTION","1.0;1.0","E","(1000, 1007);(1000, 1007)","8"
MQGSL,"1NQJ;1NQJ","X-RAY DIFFRACTION;X-RAY DIFFRACTION","1.0;1.0","E","(919, 923);(919, 923)","5"
KVSNKVKL,"1NQJ;1NQJ","X-RAY DIFFRACTION;X-RAY DIFFRACTION","1.0;1.0","E","(977, 984);(977, 984)","8"
RDYYSFEV,"1NQJ;1NQJ","X-RAY DIFFRACTION;X-RAY DIFFRACTION","1.0;1.0","E","(929, 936);(929, 936)","8"
GKYYLLVYKYS,"1NQJ;1NQJ","X-RAY DIFFRACTION;X-RAY DIFFRACTION","1.0;1.0","E","(987, 997);(987, 997)","11"
GVTWTLHP,"1NQJ;1NQJ","X-RAY DIFFRACTION;X-RAY DIFFRACTION","1.0;1.0","E","(953, 960);(953, 960)","8"
SYWVFVKR,"1NWZ;3PYP;1OT6;1OT9","X-RAY DIFFRACTION;X-RAY DIFFRACTION;X-RAY DIFFRACTION;X-RAY DIFFRACTION","0.82;0.85;0.95;1.0","E","(117, 124);(117, 124);(117, 124);(117, 124)","8"
LSGD,"1NWZ;3PYP;1OT6;1OT9","X-RAY DIFFRACTION;X-RAY DIFFRACTION;X-RAY DIFFRACTION;X-RAY DIFFRACTION","0.82;0.85;0.95;1.0","S","(113, 116);(113, 116);(113, 116);(113, 116)","4"
GAIQLD,"1NWZ;3PYP;1OT6;1OT9","X-RAY DIFFRACTION;X-RAY DIFFRACTION;X-RAY DIFFRACTION;X-RAY DIFFRACTION","0.82;0.85;0.95;1.0","E","(29, 34);(29, 34);(29, 34);(29, 34)","6"
IENT,"1NWZ;3PYP;7SJJ;6UN2","X-RAY DIFFRACTION;X-RAY DIFFRACTION;X-RAY DIFFRACTION;X-RAY DIFFRACTION","0.82;0.85;0.95;0.97","H","(11, 14);(11, 14);(11, 14);(11, 14)","4"
VDTLIN,"1O7J","X-RAY DIFFRACTION","1.0","H","(36, 41)","6"
TTGY,"1O7J","X-RAY DIFFRACTION","1.0","S","(26, 29)","4"
GDVVLKLSQRVNELLA,"1O7J","X-RAY DIFFRACTION","1.0","H","(67, 82)","16"
VKKL,"1O7J","X-RAY DIFFRACTION","1.0","H","(46, 49)","4"
PAHARILLMLAL,"1O7J;1O7J","X-RAY DIFFRACTION;X-RAY DIFFRACTION","1.0;1.0","H","(300, 311);(300, 311)","12"
PAHARILLMLA,"1O7J;1O7J","X-RAY DIFFRACTION;X-RAY DIFFRACTION","1.0;1.0","H","(300, 310);(300, 310)","11"
VDTLINA,"1O7J;1O7J;1O7J","X-RAY DIFFRACTION;X-RAY DIFFRACTION;X-RAY DIFFRACTION","1.0;1.0;1.0","H","(36, 42);(36, 42);(36, 42)","7"
GDVVLKLSQRVNELL,"1O7J;1O7J;1O7J","X-RAY DIFFRACTION;X-RAY DIFFRACTION;X-RAY DIFFRACTION","1.0;1.0;1.0","H","(67, 81);(67, 81);(67, 81)","15"
PEVKK,"1O7J;1O7J;1O7J","X-RAY DIFFRACTION;X-RAY DIFFRACTION;X-RAY DIFFRACTION","1.0;1.0;1.0","G","(44, 48);(44, 48);(44, 48)","5"
GIVYAG,"1O7J;1O7J;1O7J;1O7J","X-RAY DIFFRACTION;X-RAY DIFFRACTION;X-RAY DIFFRACTION;X-RAY DIFFRACTION","1.0;1.0;1.0;1.0","E","(244, 249);(244, 249);(244, 249);(244, 249)","6"
MVVI,"1O7J;1O7J;1O7J;1O7J","X-RAY DIFFRACTION;X-RAY DIFFRACTION;X-RAY DIFFRACTION;X-RAY DIFFRACTION","1.0;1.0;1.0;1.0","E","(153, 156);(153, 156);(153, 156);(153, 156)","4"
NVKGEQFSNM,"1O7J;1O7J;1O7J;1O7J","X-RAY DIFFRACTION;X-RAY DIFFRACTION;X-RAY DIFFRACTION;X-RAY DIFFRACTION","1.0;1.0;1.0;1.0","E","(51, 60);(51, 60);(51, 60);(51, 60)","10"
VRGIAGMRKALE,"1O7J;1O7J;1O7J;1O7J","X-RAY DIFFRACTION;X-RAY DIFFRACTION;X-RAY DIFFRACTION;X-RAY DIFFRACTION","1.0;1.0;1.0;1.0","H","(257, 268);(257, 268);(257, 268);(257, 268)","12"
GVVIT,"1O7J;1O7J;1O7J;1O7J","X-RAY DIFFRACTION;X-RAY DIFFRACTION;X-RAY DIFFRACTION;X-RAY DIFFRACTION","1.0;1.0;1.0;1.0","E","(88, 92);(88, 92);(88, 92);(88, 92)","5"
RIGS,"1O7J;1O7J;1O7J;1O7J","X-RAY DIFFRACTION;X-RAY DIFFRACTION;X-RAY DIFFRACTION;X-RAY DIFFRACTION","1.0;1.0;1.0;1.0","E","(159, 162);(159, 162);(159, 162);(159, 162)","4"
VEESAYFLHLT,"1O7J;1O7J;1O7J;1O7J","X-RAY DIFFRACTION;X-RAY DIFFRACTION;X-RAY DIFFRACTION;X-RAY DIFFRACTION","1.0;1.0;1.0;1.0","H","(98, 108);(98, 108);(98, 108);(98, 108)","11"
GVII,"1O7J;1O7J;1O7J;1O7J","X-RAY DIFFRACTION;X-RAY DIFFRACTION;X-RAY DIFFRACTION;X-RAY DIFFRACTION","1.0;1.0;1.0;1.0","E","(186, 189);(186, 189);(186, 189);(186, 189)","4"
VVFV,"1O7J;1O7J;1O7J;1O7J","X-RAY DIFFRACTION;X-RAY DIFFRACTION;X-RAY DIFFRACTION;X-RAY DIFFRACTION","1.0;1.0;1.0;1.0","E","(115, 118);(115, 118);(115, 118);(115, 118)","4"
GPMNLLEAVRVAG,"1O7J;1O7J;1O7J;1O7J","X-RAY DIFFRACTION;X-RAY DIFFRACTION;X-RAY DIFFRACTION;X-RAY DIFFRACTION","1.0;1.0;1.0;1.0","H","(131, 143);(131, 143);(131, 143);(131, 143)","13"
PKVIQEYFHT,"1O7J;1O7J;1O7J;1O7J","X-RAY DIFFRACTION;X-RAY DIFFRACTION;X-RAY DIFFRACTION;X-RAY DIFFRACTION","1.0;1.0;1.0;1.0","H","(317, 326);(317, 326);(317, 326);(317, 326)","10"
RIYY,"1O7J;1O7J;1O7J;1O7J","X-RAY DIFFRACTION;X-RAY DIFFRACTION;X-RAY DIFFRACTION;X-RAY DIFFRACTION","1.0;1.0;1.0;1.0","E","(192, 195);(192, 195);(192, 195);(192, 195)","4"
YLYDAAIQ,"1O7J;1O7J;1O7J;1O7J","X-RAY DIFFRACTION;X-RAY DIFFRACTION;X-RAY DIFFRACTION;X-RAY DIFFRACTION","1.0;1.0;1.0;1.0","H","(232, 239);(232, 239);(232, 239);(232, 239)","8"
VDILY,"1O7J;1O7J;1O7J;1O7J","X-RAY DIFFRACTION;X-RAY DIFFRACTION;X-RAY DIFFRACTION;X-RAY DIFFRACTION","1.0;1.0;1.0;1.0","E","(220, 224);(220, 224);(220, 224);(220, 224)","5"
NIVILATG,"1O7J;1O7J;1O7J;1O7J","X-RAY DIFFRACTION;X-RAY DIFFRACTION;X-RAY DIFFRACTION;X-RAY DIFFRACTION","1.0;1.0;1.0;1.0","E","(6, 13);(6, 13);(6, 13);(6, 13)","8"
VVMRST,"1O7J;1O7J;1O7J;1O7J","X-RAY DIFFRACTION;X-RAY DIFFRACTION;X-RAY DIFFRACTION;X-RAY DIFFRACTION","1.0;1.0;1.0;1.0","E","(272, 277);(272, 277);(272, 277);(272, 277)","6"
YTRSAQAFTHLKA,"1OAI","X-RAY DIFFRACTION","1.0","H","(596, 608)","13"
LEWSQKCLQD,"1OAI","X-RAY DIFFRACTION","1.0","H","(582, 591)","10"
PEQQEMLQAFSTQS,"1OAI","X-RAY DIFFRACTION","1.0","H","(565, 578)","14"
EVAF,"1OAI","X-RAY DIFFRACTION","1.0","G","(614, 617)","4"
RDVSATISNT,"1OD3","X-RAY DIFFRACTION","1.0","E","(116, 125)","10"
SAIG,"1OD3","X-RAY DIFFRACTION","1.0","E","(52, 55)","4"
TTIQVRL,"1OD3","X-RAY DIFFRACTION","1.0","E","(87, 93)","7"
NVDWFVFS,"1OD3","X-RAY DIFFRACTION","1.0","E","(140, 147)","8"
LLGTIYV,"1OD3","X-RAY DIFFRACTION","1.0","E","(100, 106)","7"
STTYKNID,"1OD3","X-RAY DIFFRACTION","1.0","E","(62, 69)","8"
VKDIVLVF,"1OD3","X-RAY DIFFRACTION","1.0","E","(128, 135)","8"
ATSVTARVA,"1OD3","X-RAY DIFFRACTION","1.0","E","(74, 82)","9"
QIFS,"1OD3","X-RAY DIFFRACTION","1.0","E","(43, 46)","4"
YSQADN,"1OK0","X-RAY DIFFRACTION","0.93","E","(20, 25)","6"
VTVKVVY,"1OK0","X-RAY DIFFRACTION","0.93","E","(31, 37)","7"
VTLYQ,"1OK0","X-RAY DIFFRACTION","0.93","E","(12, 16)","5"
ITTVGD,"1OK0","X-RAY DIFFRACTION","0.93","E","(53, 58)","6"
ARYLAR,"1OK0","X-RAY DIFFRACTION","0.93","E","(67, 72)","6"
AAQGDIT,"1OT6","X-RAY DIFFRACTION","0.95","H","(44, 50)","7"
YGKFKEGVAS,"1OT6;1OT9","X-RAY DIFFRACTION;X-RAY DIFFRACTION","0.95;1.0","H","(76, 85);(76, 85)","10"
LLASLLKAL,"1P1X","X-RAY DIFFRACTION","0.99","H","(240, 248)","9"
LLASLLKA,"1P1X","X-RAY DIFFRACTION","0.99","H","(1240, 1247)","8"
YRALM,"1P1X;1P1X","X-RAY DIFFRACTION;X-RAY DIFFRACTION","0.99;0.99","H","(107, 111);(1107, 1111)","5"
MDLT,"1P1X;1P1X","X-RAY DIFFRACTION;X-RAY DIFFRACTION","0.99;0.99","E","(15, 18);(1015, 1018)","4"
PESARIMMEVIRDM,"1P1X;1P1X","X-RAY DIFFRACTION;X-RAY DIFFRACTION","0.99;0.99","H","(179, 192);(1179, 1192)","14"
IPIARKTLKE,"1P1X;1P1X","X-RAY DIFFRACTION;X-RAY DIFFRACTION","0.99;0.99","H","(53, 62);(1053, 1062)","10"
EVDVV,"1P1X;1P1X","X-RAY DIFFRACTION;X-RAY DIFFRACTION","0.99;0.99","E","(100, 104);(1100, 1104)","5"
QVGFDLVKACKEACAA,"1P1X;1P1X","X-RAY DIFFRACTION;X-RAY DIFFRACTION","0.99;0.99","H","(116, 131);(1116, 1131)","16"
RIATVT,"1P1X;1P1X","X-RAY DIFFRACTION;X-RAY DIFFRACTION","0.99;0.99","E","(69, 74);(1069, 1074)","6"
DEKVIALCHQ,"1P1X;1P1X","X-RAY DIFFRACTION;X-RAY DIFFRACTION","0.99;0.99","H","(26, 35);(1026, 1035)","10"
AEDAQKYLAIADELF,"1P1X;1P1X","X-RAY DIFFRACTION;X-RAY DIFFRACTION","0.99;0.99","H","(209, 223);(1209, 1223)","15"
DLKASSLRAL,"1P1X;1P1X","X-RAY DIFFRACTION;X-RAY DIFFRACTION","0.99;0.99","H","(3, 12);(1003, 1012)","10"
EALIRKASEISIK,"1P1X;1P1X","X-RAY DIFFRACTION;X-RAY DIFFRACTION","0.99;0.99","H","(148, 160);(1148, 1160)","13"
IDIALAETRAAIAY,"1P1X;1P1X","X-RAY DIFFRACTION;X-RAY DIFFRACTION","0.99;0.99","H","(83, 96);(1083, 1096)","14"
LLKVI,"1P1X;1P1X","X-RAY DIFFRACTION;X-RAY DIFFRACTION","0.99;0.99","E","(135, 139);(1135, 1139)","5"
TGEL,"1P1X;1P1X","X-RAY DIFFRACTION;X-RAY DIFFRACTION","0.99;0.99","H","(142, 145);(1142, 1145)","4"
CASR,"1P9G","X-RAY DIFFRACTION","0.84","G","(3, 6)","4"
AAYC,"1P9G","X-RAY DIFFRACTION","0.84","H","(27, 30)","4"
QLPTAAP,"1Q6Z","X-RAY DIFFRACTION","1.0","P","(335, 341)","7"
PDVDA,"1Q6Z","X-RAY DIFFRACTION","1.0","H","(209, 213)","5"
DGSA,"1Q6Z","X-RAY DIFFRACTION","1.0","H","(428, 431)","4"
PAKVD,"1Q6Z","X-RAY DIFFRACTION","1.0","P","(343, 347)","5"
AIVL,"1Q6Z;2FN3","X-RAY DIFFRACTION;X-RAY DIFFRACTION","1.0;1.0","E","(204, 207);(204, 207)","4"
SAAGTGN,"1Q6Z;2FN3","X-RAY DIFFRACTION;X-RAY DIFFRACTION","1.0;1.0","H","(71, 77);(71, 77)","7"
GALRWFAGVL,"1Q6Z;2FN3","X-RAY DIFFRACTION;X-RAY DIFFRACTION","1.0;1.0","H","(459, 468);(459, 468)","10"
VPHAMSRAIHMAS,"1Q6Z;2FN3","X-RAY DIFFRACTION;X-RAY DIFFRACTION","1.0;1.0","H","(135, 147);(135, 147)","13"
QALKA,"1Q6Z;2FN3","X-RAY DIFFRACTION;X-RAY DIFFRACTION","1.0;1.0","E","(493, 497);(493, 497)","5"
RYIL,"1Q6Z;2FN3","X-RAY DIFFRACTION;X-RAY DIFFRACTION","1.0;1.0","E","(40, 43);(40, 43)","4"
TAQMWQR,"1Q6Z;2FN3","X-RAY DIFFRACTION;X-RAY DIFFRACTION","1.0;1.0","H","(380, 386);(380, 386)","7"
ALPAAIGVQLA,"1Q6Z;2FN3","X-RAY DIFFRACTION;X-RAY DIFFRACTION","1.0;1.0","H","(406, 416);(406, 416)","11"
TVFG,"1Q6Z;2FN3","X-RAY DIFFRACTION;X-RAY DIFFRACTION","1.0;1.0","E","(19, 22);(19, 22)","4"
FRGL,"1Q6Z;2FN3","X-RAY DIFFRACTION;X-RAY DIFFRACTION","1.0;1.0","E","(249, 252);(249, 252)","4"
FRALAKGY,"1Q6Z;2FN3","X-RAY DIFFRACTION;X-RAY DIFFRACTION","1.0;1.0","H","(483, 490);(483, 490)","8"
VVLVI,"1Q6Z;2FN3","X-RAY DIFFRACTION;X-RAY DIFFRACTION","1.0;1.0","E","(269, 273);(269, 273)","5"
VLIEVS,"1Q6Z;2FN3","X-RAY DIFFRACTION;X-RAY DIFFRACTION","1.0;1.0","E","(517, 522);(517, 522)","6"
MGALSNAWN,"1Q6Z;2FN3","X-RAY DIFFRACTION;X-RAY DIFFRACTION","1.0;1.0","H","(79, 87);(79, 87)","9"
NADCVMLAERL,"1Q6Z;2FN3","X-RAY DIFFRACTION;X-RAY DIFFRACTION","1.0;1.0","H","(217, 227);(217, 227)","11"
IYLNE,"1Q6Z;2FN3","X-RAY DIFFRACTION;X-RAY DIFFRACTION","1.0;1.0","E","(371, 375);(371, 375)","5"
LPFL,"1Q6Z;2FN3","X-RAY DIFFRACTION;X-RAY DIFFRACTION","1.0;1.0","H","(29, 32);(29, 32)","4"
VYLSVP,"1Q6Z;2FN3","X-RAY DIFFRACTION;X-RAY DIFFRACTION","1.0;1.0","E","(154, 159);(154, 159)","6"
PETVFDTLNDM,"1Q6Z;2FN3","X-RAY DIFFRACTION;X-RAY DIFFRACTION","1.0;1.0","H","(355, 365);(355, 365)","11"
RAMI,"1Q6Z;2FN3","X-RAY DIFFRACTION;X-RAY DIFFRACTION","1.0;1.0","H","(101, 104);(101, 104)","4"
LIVTAGQ,"1Q6Z;2FN3","X-RAY DIFFRACTION;X-RAY DIFFRACTION","1.0;1.0","E","(92, 98);(92, 98)","7"
PQSHHL,"1Q6Z;2FN3","X-RAY DIFFRACTION;X-RAY DIFFRACTION","1.0;1.0","G","(169, 174);(169, 174)","6"
IAAISQLL,"1Q6Z;2FN3","X-RAY DIFFRACTION;X-RAY DIFFRACTION","1.0;1.0","H","(257, 264);(257, 264)","8"
DQDLDILVKALNS,"1Q6Z;2FN3","X-RAY DIFFRACTION;X-RAY DIFFRACTION","1.0;1.0","H","(187, 199);(187, 199)","13"
PLEAAR,"1Q6Z;2FN3","X-RAY DIFFRACTION;X-RAY DIFFRACTION","1.0;1.0","H","(302, 307);(302, 307)","6"
EACVVGIADGYAQAS,"1Q6Z;2FN3","X-RAY DIFFRACTION;X-RAY DIFFRACTION","1.0;1.0","H","(47, 61);(47, 61)","15"
LWTAAQY,"1Q6Z;2FN3","X-RAY DIFFRACTION;X-RAY DIFFRACTION","1.0;1.0","H","(438, 444);(438, 444)","7"
RLISVT,"1Q6Z;2FN3","X-RAY DIFFRACTION;X-RAY DIFFRACTION","1.0;1.0","E","(294, 299);(294, 299)","6"
IFVIMN,"1Q6Z;2FN3","X-RAY DIFFRACTION;X-RAY DIFFRACTION","1.0;1.0","E","(449, 454);(449, 454)","6"
DAIV,"1Q6Z;2FN3","X-RAY DIFFRACTION;X-RAY DIFFRACTION","1.0;1.0","E","(312, 315);(312, 315)","4"
VIAVIG,"1Q6Z;2FN3","X-RAY DIFFRACTION;X-RAY DIFFRACTION","1.0;1.0","E","(422, 427);(422, 427)","6"
LEQLKGSLQEAL,"1Q6Z;2FN3","X-RAY DIFFRACTION;X-RAY DIFFRACTION","1.0;1.0","H","(500, 511);(500, 511)","12"
VHGTTYELLRR,"1Q6Z;2FN3","X-RAY DIFFRACTION;X-RAY DIFFRACTION","1.0;1.0","H","(4, 14);(4, 14)","11"
AFINLH,"1Q6Z;2FN3","X-RAY DIFFRACTION;X-RAY DIFFRACTION","1.0;1.0","E","(65, 70);(65, 70)","6"
IGAMASALANL,"1Q6Z;2FN3","X-RAY DIFFRACTION;X-RAY DIFFRACTION","1.0;1.0","H","(318, 328);(318, 328)","11"
GAIFQAHCAS,"1R2M;1R2M;2B97;2B97","X-RAY DIFFRACTION;X-RAY DIFFRACTION;X-RAY DIFFRACTION;X-RAY DIFFRACTION","1.0;1.0;0.75;0.75","H","(36, 45);(36, 45);(36, 45);(36, 45)","10"
DQALLCQK,"1R2M;1R2M;2PL7;2PL7;2B97;2B97","X-RAY DIFFRACTION;X-RAY DIFFRACTION;X-RAY DIFFRACTION;X-RAY DIFFRACTION;X-RAY DIFFRACTION;X-RAY DIFFRACTION","1.0;1.0;1.0;1.0;0.75;0.75","E","(59, 66);(59, 66);(59, 66);(59, 66);(59, 66);(59, 66)","8"
IGVDCK,"1R2M;1R2M;2PL7;2PL7;2B97;2B97","X-RAY DIFFRACTION;X-RAY DIFFRACTION;X-RAY DIFFRACTION;X-RAY DIFFRACTION;X-RAY DIFFRACTION;X-RAY DIFFRACTION","1.0;1.0;1.0;1.0;0.75;0.75","E","(22, 27);(22, 27);(22, 27);(22, 27);(22, 27);(22, 27)","6"
KPLCC,"1R2M;1R2M;2PL7;2PL7;2B97;2B97","X-RAY DIFFRACTION;X-RAY DIFFRACTION;X-RAY DIFFRACTION;X-RAY DIFFRACTION;X-RAY DIFFRACTION;X-RAY DIFFRACTION","1.0;1.0;1.0;1.0;0.75;0.75","E","(49, 53);(49, 53);(49, 53);(49, 53);(49, 53);(49, 53)","5"
NPLCCATNV,"1R2M;1R2M;2PL7;2PL7;2B97;2B97","X-RAY DIFFRACTION;X-RAY DIFFRACTION;X-RAY DIFFRACTION;X-RAY DIFFRACTION;X-RAY DIFFRACTION;X-RAY DIFFRACTION","1.0;1.0;1.0;1.0;0.75;0.75","E","(10, 18);(10, 18);(10, 18);(10, 18);(10, 18);(10, 18)","9"
VAPV,"1R2M;2PL7","X-RAY DIFFRACTION;X-RAY DIFFRACTION","1.0;1.0","S","(54, 57);(54, 57)","4"
VVTITIMP,"1R6J","X-RAY DIFFRACTION","0.73","E","(264, 271)","8"
HNICEI,"1R6J","X-RAY DIFFRACTION","0.73","E","(236, 241)","6"
RTITMH,"1R6J","X-RAY DIFFRACTION","0.73","E","(197, 202)","6"
DSQIADILST,"1R6J","X-RAY DIFFRACTION","0.73","H","(251, 260)","10"
KITSI,"1R6J","X-RAY DIFFRACTION","0.73","E","(217, 221)","5"
SAARN,"1R6J","X-RAY DIFFRACTION","0.73","H","(226, 230)","5"
FIFK,"1R6J","X-RAY DIFFRACTION","0.73","E","(211, 214)","4"
YNQKSVVMTI,"1RTQ","X-RAY DIFFRACTION","0.95","E","(73, 82)","10"
SAQD,"1RTQ","X-RAY DIFFRACTION","0.95","S","(186, 189)","4"
HASWHN,"1RTQ","X-RAY DIFFRACTION","0.95","H","(230, 235)","6"
SNFTQYLTQLMDEY,"1RTQ","X-RAY DIFFRACTION","0.95","H","(199, 212)","14"
QATVTAW,"1RTQ","X-RAY DIFFRACTION","0.95","H","(7, 13)","7"
PRIH,"1RTQ","X-RAY DIFFRACTION","0.95","T","(253, 256)","4"
SHAKKFTQLGLAYAIEMGS,"1RTQ","X-RAY DIFFRACTION","0.95","H","(270, 288)","19"
ASVKQVSH,"1RTQ","X-RAY DIFFRACTION","0.95","E","(63, 70)","8"
ADDDA,"1RTQ","X-RAY DIFFRACTION","0.95","I","(115, 119)","5"
TSGAQASDWIASEWQALS,"1RTQ","X-RAY DIFFRACTION","0.95","H","(40, 57)","18"
APDEWIVIGGH,"1RTQ","X-RAY DIFFRACTION","0.95","E","(87, 97)","11"
NVVSALQ,"1RTQ","X-RAY DIFFRACTION","0.95","E","(171, 177)","7"
ASQITGTISSLE,"1RTQ","X-RAY DIFFRACTION","0.95","H","(19, 30)","12"
SGIAAVTEVIRVLSE,"1RTQ","X-RAY DIFFRACTION","0.95","H","(120, 134)","15"
VVFI,"1RTQ","X-RAY DIFFRACTION","0.95","E","(190, 193)","4"
RGSQDLANQYKS,"1RTQ","X-RAY DIFFRACTION","0.95","H","(156, 167)","12"
YGFD,"1RTQ","X-RAY DIFFRACTION","0.95","E","(218, 221)","4"
RSIAFMAY,"1RTQ","X-RAY DIFFRACTION","0.95","E","(141, 148)","8"
VQELL,"1S5N","X-RAY DIFFRACTION","0.95","H","(346, 350)","5"
TVPMAT,"1S5N","X-RAY DIFFRACTION","0.95","E","(84, 89)","6"
EYSI,"1SSX;2H5C;2H5D","X-RAY DIFFRACTION;X-RAY DIFFRACTION;X-RAY DIFFRACTION","0.83;0.82;0.9","E","(32, 35);(32, 35);(32, 35)","4"
TEAA,"1SSX;2H5C;2H5D","X-RAY DIFFRACTION;X-RAY DIFFRACTION;X-RAY DIFFRACTION","0.83;0.82;0.9","P","(125, 131);(125, 131);(125, 131)","4"
TARI,"1SSX;2H5C;2H5D","X-RAY DIFFRACTION;X-RAY DIFFRACTION;X-RAY DIFFRACTION","0.83;0.82;0.9","E","(62, 66);(62, 66);(62, 66)","4"
SLCS,"1SSX;2H5C;2H5D","X-RAY DIFFRACTION;X-RAY DIFFRACTION;X-RAY DIFFRACTION","0.83;0.82;0.9","E","(40, 43);(40, 43);(40, 43)","4"
GAVRGLTQG,"1SSX;2H5C;2H5D","X-RAY DIFFRACTION;X-RAY DIFFRACTION;X-RAY DIFFRACTION","0.83;0.82;0.9","E","(175, 183);(175, 183);(175, 183)","9"
AVCRSG,"1SSX;2H5C;2H5D","X-RAY DIFFRACTION;X-RAY DIFFRACTION;X-RAY DIFFRACTION","0.83;0.82;0.9","E","(135, 140);(135, 140);(135, 140)","6"
RAWVSL,"1SSX;2H5C;2H5D","X-RAY DIFFRACTION;X-RAY DIFFRACTION;X-RAY DIFFRACTION","0.83;0.82;0.9","E","(103, 108);(103, 108);(103, 108)","6"
NIVG,"1SSX;2H5C;2H5D","X-RAY DIFFRACTION;X-RAY DIFFRACTION;X-RAY DIFFRACTION","0.83;0.82;0.9","E","(15, 18);(15, 18);(15, 18)","4"
FSVTR,"1SSX;2H5C;2H5D","X-RAY DIFFRACTION;X-RAY DIFFRACTION;X-RAY DIFFRACTION","0.83;0.82;0.9","E","(45, 48);(45, 48);(45, 48)","5"
LQPILSQY,"1SSX;2H5C;2H5D","X-RAY DIFFRACTION;X-RAY DIFFRACTION;X-RAY DIFFRACTION","0.83;0.82;0.9","H","(231, 238);(231, 238);(231, 238)","8"
SFVT,"1SSX;2H5C;2H5D","X-RAY DIFFRACTION;X-RAY DIFFRACTION;X-RAY DIFFRACTION","0.83;0.82;0.9","E","(120, 120);(120, 120);(120, 120)","4"
AVVGTFAARV,"1SSX;2H5C;2H5D","X-RAY DIFFRACTION;X-RAY DIFFRACTION;X-RAY DIFFRACTION","0.83;0.82;0.9","E","(82, 91);(82, 91);(82, 91)","10"
GYQCGTITAKNVTANY,"1SSX;2H5C;2H5D","X-RAY DIFFRACTION;X-RAY DIFFRACTION;X-RAY DIFFRACTION","0.83;0.82;0.9","E","(156, 171);(156, 171);(156, 171)","16"
TKGFVT,"1SSX;2H5C;2H5D","X-RAY DIFFRACTION;X-RAY DIFFRACTION;X-RAY DIFFRACTION","0.83;0.82;0.9","E","(49, 54);(49, 54);(49, 54)","6"
AQGVMSGG,"1SSX;2H5C;2H5D","X-RAY DIFFRACTION;X-RAY DIFFRACTION;X-RAY DIFFRACTION","0.83;0.82;0.9","E","(209, 216);(209, 216);(209, 216)","8"
SLFER,"1SSX;2H5C;2H5D","X-RAY DIFFRACTION;X-RAY DIFFRACTION;X-RAY DIFFRACTION","0.83;0.82;0.9","E","(226, 230);(226, 230);(226, 230)","5"
TLLPRVAN,"1SSX;2H5C;2H5D","X-RAY DIFFRACTION;X-RAY DIFFRACTION;X-RAY DIFFRACTION","0.83;0.82;0.9","E","(113, 120);(113, 120);(113, 120)","8"
DLGDLYAVLN,"1SY3","X-RAY DIFFRACTION","1.0","E","(129, 138)","10"
NGDVWYVTDYLN,"1SY3","X-RAY DIFFRACTION","1.0","E","(19, 30)","12"
HEYT,"1T2H;1LNI","X-RAY DIFFRACTION;X-RAY DIFFRACTION","1.0;1.0","E","(53, 56);(53, 56)","4"
PEATDTLNLIAS,"1T2H;1LNI","X-RAY DIFFRACTION;X-RAY DIFFRACTION","1.0;1.0","H","(13, 24);(13, 24)","12"
YHEYT,"1T2H;1LNI","X-RAY DIFFRACTION;X-RAY DIFFRACTION","1.0;1.0","E","(52, 56);(52, 56)","5"
PEATDTLNLIA,"1T2H;1LNI","X-RAY DIFFRACTION;X-RAY DIFFRACTION","1.0;1.0","H","(13, 23);(13, 23)","11"
RIITG,"1T2H;1LNI","X-RAY DIFFRACTION;X-RAY DIFFRACTION","1.0;1.0","E","(69, 73);(69, 73)","5"
RIIT,"1T2H;1LNI","X-RAY DIFFRACTION;X-RAY DIFFRACTION","1.0;1.0","E","(69, 72);(69, 72)","4"
DYWT,"1T2H;1T2H","X-RAY DIFFRACTION;X-RAY DIFFRACTION","1.0;1.0","E","(79, 82);(79, 82)","4"
SQDG,"1T2H;1T2H;1LNI;1LNI","X-RAY DIFFRACTION;X-RAY DIFFRACTION;X-RAY DIFFRACTION;X-RAY DIFFRACTION","1.0;1.0;1.0;1.0","T","(31, 34);(31, 34);(31, 34);(31, 34)","4"
SLID,"1T2H;1T2H;1LNI;1LNI","X-RAY DIFFRACTION;X-RAY DIFFRACTION;X-RAY DIFFRACTION;X-RAY DIFFRACTION","1.0;1.0;1.0;1.0","E","(90, 93);(90, 93);(90, 93);(90, 93)","4"
WYFGEYQ,"1TG0","X-RAY DIFFRACTION","0.97","E","(40, 46)","7"
VIEGIFP,"1TG0","X-RAY DIFFRACTION","0.97","E","(52, 58)","7"
FKVVA,"1TG0","X-RAY DIFFRACTION","0.97","E","(6, 10)","5"
EIIVTSV,"1TG0","X-RAY DIFFRACTION","0.97","E","(29, 35)","7"
MELINEAFRALHTLKGMAGTM,"1TQG","X-RAY DIFFRACTION","0.98","H","(34, 54)","21"
SDLLDKIFAGVDMITRMVDKI,"1TQG","X-RAY DIFFRACTION","0.98","H","(82, 102)","21"
HMEYLGVFVDETKEYLQNLNDTLLELEK,"1TQG","X-RAY DIFFRACTION","0.98","H","(2, 29)","28"
SSMAKLCHTLENILDKAR,"1TQG","X-RAY DIFFRACTION","0.98","H","(57, 74)","18"
VSVTMIREGFV,"1TT8","X-RAY DIFFRACTION","1.0","E","(45, 55)","11"
LTRDFIEIGRD,"1TT8","X-RAY DIFFRACTION","1.0","E","(124, 134)","11"
TKRFE,"1TT8","X-RAY DIFFRACTION","1.0","H","(35, 39)","5"
EPWLAGRTVVP,"1TT8","X-RAY DIFFRACTION","1.0","E","(85, 95)","11"
KPLLLTELF,"1TT8","X-RAY DIFFRACTION","1.0","E","(149, 157)","9"
PALTQLRA,"1TT8","X-RAY DIFFRACTION","1.0","H","(3, 10)","8"
LWGRRSRLRL,"1TT8","X-RAY DIFFRACTION","1.0","E","(137, 146)","10"
PQLLDWLL,"1TT8","X-RAY DIFFRACTION","1.0","H","(22, 29)","8"
GPELALQ,"1TT8","X-RAY DIFFRACTION","1.0","G","(101, 107)","7"
YWLREILLSA,"1TT8","X-RAY DIFFRACTION","1.0","E","(73, 82)","10"
VIMSIRVQGE,"1U2H","X-RAY DIFFRACTION","0.96","E","(37, 46)","10"
VVSWLR,"1U2H","X-RAY DIFFRACTION","0.96","E","(50, 55)","6"
GFYTCKAVN,"1U2H","X-RAY DIFFRACTION","0.96","E","(89, 97)","9"
RFAEE,"1U2H","X-RAY DIFFRACTION","0.96","E","(66, 70)","5"
GARQCEARLEVR,"1U2H","X-RAY DIFFRACTION","0.96","E","(100, 111)","12"
APPTFKV,"1U2H","X-RAY DIFFRACTION","0.96","E","(18, 24)","7"
LCRLRI,"1U2H","X-RAY DIFFRACTION","0.96","E","(75, 80)","6"
QSVR,"1U2H","X-RAY DIFFRACTION","0.96","E","(29, 32)","4"
SVVA,"1UCS","X-RAY DIFFRACTION","0.62","E","(4, 7)","4"
MKAE,"1UCS","X-RAY DIFFRACTION","0.62","E","(22, 25)","4"
IPKL,"1UCS","X-RAY DIFFRACTION","0.62","H","(37, 40)","4"
REAVRL,"1UFY","X-RAY DIFFRACTION","0.96","G","(109, 114)","6"
EEDT,"1UFY","X-RAY DIFFRACTION","0.96","S","(12, 15)","4"
VIRVLALWN,"1UFY","X-RAY DIFFRACTION","0.96","E","(87, 95)","9"
PAEAARQ,"1UFY","X-RAY DIFFRACTION","0.96","H","(58, 64)","7"
LAAVIFTV,"1UFY","X-RAY DIFFRACTION","0.96","E","(42, 49)","8"
PEAIHQATRELLLKMLEAN,"1UFY","X-RAY DIFFRACTION","0.96","H","(16, 34)","19"
LLSAR,"1UFY","X-RAY DIFFRACTION","0.96","E","(72, 76)","5"
VRGIRGAIT,"1UFY","X-RAY DIFFRACTION","0.96","E","(2, 10)","9"
NNFS,"1UNQ","X-RAY DIFFRACTION","0.98","E","(53, 56)","4"
QLMKT,"1UNQ","X-RAY DIFFRACTION","0.98","E","(61, 65)","5"
WRPRYFLLK,"1UNQ","X-RAY DIFFRACTION","0.98","E","(22, 30)","9"
TFIIRCLQ,"1UNQ","X-RAY DIFFRACTION","0.98","E","(72, 79)","8"
IVKEGWLHKR,"1UNQ","X-RAY DIFFRACTION","0.98","E","(6, 15)","10"
TFIGY,"1UNQ","X-RAY DIFFRACTION","0.98","E","(34, 38)","5"
TVIERTFH,"1UNQ","X-RAY DIFFRACTION","0.98","E","(82, 89)","8"
VDQR,"1UNQ","X-RAY DIFFRACTION","0.98","H","(45, 48)","4"
PEEREEWTTAIQTVADGLKKQEE,"1UNQ","X-RAY DIFFRACTION","0.98","H","(93, 115)","23"
AKTQAMYNMVRDFKQR,"1V0L","X-RAY DIFFRACTION","0.98","H","(180, 195)","16"
STYTSIAGRE,"1V0L","X-RAY DIFFRACTION","0.98","H","(28, 37)","10"
DGSS,"1V0L","X-RAY DIFFRACTION","0.98","S","(132, 135)","4"
AAYTAVLDAL,"1V0L","X-RAY DIFFRACTION","0.98","H","(291, 300)","10"
WIEVAFRTARAA,"1V0L","X-RAY DIFFRACTION","0.98","H","(150, 161)","12"
YFGTAI,"1V0L","X-RAY DIFFRACTION","0.98","E","(15, 20)","6"
LGAAAA,"1V0L","X-RAY DIFFRACTION","0.98","H","(5, 10)","6"
NLQR,"1V0L","X-RAY DIFFRACTION","0.98","H","(142, 145)","4"
ASTYANVTNDCL,"1V0L","X-RAY DIFFRACTION","0.98","H","(244, 255)","12"
CLGITV,"1V0L","X-RAY DIFFRACTION","0.98","E","(260, 265)","6"
FRTTLQNFA,"1V0L","X-RAY DIFFRACTION","0.98","H","(218, 226)","9"
IDAT,"1V0L","X-RAY DIFFRACTION","0.98","H","(49, 52)","4"
QWDVVN,"1V0L","X-RAY DIFFRACTION","0.98","E","(122, 127)","6"
GSALRQAMIDHINGVMAH,"1V0L","X-RAY DIFFRACTION","0.98","H","(98, 115)","18"
MVTA,"1V0L","X-RAY DIFFRACTION","0.98","E","(40, 43)","4"
QVRGHTLA,"1V0L","X-RAY DIFFRACTION","0.98","E","(77, 84)","8"
GWMQ,"1V0L","X-RAY DIFFRACTION","0.98","H","(91, 94)","4"
CVGF,"1V0L","X-RAY DIFFRACTION","0.98","E","(201, 204)","4"
SSADRVYNWAVQ,"1V0L","X-RAY DIFFRACTION","0.98","H","(62, 73)","12"
DVAITELDI,"1V0L","X-RAY DIFFRACTION","0.98","E","(231, 239)","9"
KLCYND,"1V0L","X-RAY DIFFRACTION","0.98","E","(166, 171)","6"
GYRTERGC,"1V6P;1V6P","X-RAY DIFFRACTION;X-RAY DIFFRACTION","0.87;0.87","E","(34, 41);(34, 41)","8"
EINCC,"1V6P;1V6P","X-RAY DIFFRACTION;X-RAY DIFFRACTION","0.87;0.87","E","(51, 55);(51, 55)","5"
CYKKRWRD,"1V6P;1V6P","X-RAY DIFFRACTION;X-RAY DIFFRACTION","0.87;0.87","E","(24, 31);(24, 31)","8"
CYKKWWSD,"1VB0","X-RAY DIFFRACTION","0.92","E","(23, 30)","8"
DRCN,"1VB0","X-RAY DIFFRACTION","0.92","T","(57, 60)","4"
NLNCC,"1VB0","X-RAY DIFFRACTION","0.92","E","(50, 54)","5"
GTIIERGC,"1VB0","X-RAY DIFFRACTION","0.92","E","(33, 40)","8"
ACEAFICNCDRNAAICFSK,"1VL9","X-RAY DIFFRACTION","0.97","H","(90, 108)","19"
VLVD,"1VL9","X-RAY DIFFRACTION","0.97","T","(63, 66)","4"
DLDRCCQTHDNCYMQAMK,"1VL9","X-RAY DIFFRACTION","0.97","H","(40, 57)","18"
YVSYSQYF,"1W0N","X-RAY DIFFRACTION","0.8","E","(45, 52)","8"
DDGT,"1W0N","X-RAY DIFFRACTION","0.8","S","(116, 119)","4"
TKVE,"1W0N","X-RAY DIFFRACTION","0.8","E","(13, 16)","4"
VTVGSFNFT,"1W0N","X-RAY DIFFRACTION","0.8","E","(80, 88)","9"
TAKVDLVI,"1W0N","X-RAY DIFFRACTION","0.8","E","(70, 77)","8"
TVQTLSNIT,"1W0N","X-RAY DIFFRACTION","0.8","E","(93, 101)","9"
AYVDFIEFS,"1W0N","X-RAY DIFFRACTION","0.8","E","(122, 130)","9"
THNISVRGAS,"1W0N","X-RAY DIFFRACTION","0.8","E","(56, 65)","10"
APFD,"1W0N","X-RAY DIFFRACTION","0.8","S","(32, 35)","4"
GDQEIKLAL,"1W0N","X-RAY DIFFRACTION","0.8","E","(105, 113)","9"
GVAL,"1W0N","X-RAY DIFFRACTION","0.8","E","(36, 39)","4"
SNAG,"1W0N;1BXO","X-RAY DIFFRACTION;X-RAY DIFFRACTION","0.8;0.95","S;T","(66, 69);(240, 243)","4"
RSAFAN,"1WY3","X-RAY DIFFRACTION","0.95","H","(55, 60)","6"
DEDFKAVF,"1WY3;3TRV;1YRI","X-RAY DIFFRACTION;X-RAY DIFFRACTION;X-RAY DIFFRACTION","0.95;1.0;1.0","H","(44, 51);(3, 10);(44, 51)","8"
TIALK,"1X6X;1X6Z","X-RAY DIFFRACTION;X-RAY DIFFRACTION","0.96;0.78","E","(84, 88);(84, 88)","5"
ITLTFT,"1X6X;1X6Z","X-RAY DIFFRACTION;X-RAY DIFFRACTION","0.96;0.78","E","(98, 103);(98, 103)","6"
LKTTVEEALS,"1X6X;1X6Z","X-RAY DIFFRACTION;X-RAY DIFFRACTION","0.96;0.78","H","(43, 52);(43, 52)","10"
SGTG,"1X6X;1X6Z","X-RAY DIFFRACTION;X-RAY DIFFRACTION","0.96;0.78","S","(59, 62);(59, 62)","4"
PKNKG,"1X6X;1X6Z","X-RAY DIFFRACTION;X-RAY DIFFRACTION","0.96;0.78","T","(109, 113);(109, 113)","5"
IITLTRT,"1X6X;1X6Z","X-RAY DIFFRACTION;X-RAY DIFFRACTION","0.96;0.78","E","(115, 121);(115, 121)","7"
ATKK,"1X6X;1X6Z","X-RAY DIFFRACTION;X-RAY DIFFRACTION","0.96;0.78","T","(66, 69);(66, 69)","4"
ARSEGASALASV,"1X6X;1X6Z","X-RAY DIFFRACTION;X-RAY DIFFRACTION","0.96;0.78","H","(29, 40);(29, 40)","12"
LWKCTS,"1X6X;1X6Z","X-RAY DIFFRACTION;X-RAY DIFFRACTION","0.96;0.78","E","(126, 131);(126, 131)","6"
DLYAVLN,"1X8P;1X8Q;1SY2","X-RAY DIFFRACTION;X-RAY DIFFRACTION;X-RAY DIFFRACTION","0.85;0.85;1.0","E","(132, 138);(132, 138);(132, 138)","7"
KYTANFKKV,"1X8P;1X8Q;1YWC;2AT3;1SY2","X-RAY DIFFRACTION;X-RAY DIFFRACTION;X-RAY DIFFRACTION;X-RAY DIFFRACTION;X-RAY DIFFRACTION","0.85;0.85;1.0;1.0;1.0","E","(81, 89);(81, 89);(81, 89);(81, 89);(81, 89)","9"
NGDVWYVTDYLD,"1X8P;1X8Q;3C78;2OFR;1YWA;1YWB;1YWC;2AT0;2AT3;2AT8;1SY2","X-RAY DIFFRACTION;X-RAY DIFFRACTION;X-RAY DIFFRACTION;X-RAY DIFFRACTION;X-RAY DIFFRACTION;X-RAY DIFFRACTION;X-RAY DIFFRACTION;X-RAY DIFFRACTION;X-RAY DIFFRACTION;X-RAY DIFFRACTION;X-RAY DIFFRACTION","0.85;0.85;0.98;1.0;0.89;0.97;1.0;1.0;1.0;1.0;1.0","E","(19, 30);(19, 30);(19, 30);(19, 30);(19, 30);(19, 30);(19, 30);(19, 30);(…
CAALAAGTA,"1X8P;1X8Q;3C78;2OFR;1YWA;1YWB;1YWC;2AT0;2AT3;2AT8;1SY2;1SY3","X-RAY DIFFRACTION;X-RAY DIFFRACTION;X-RAY DIFFRACTION;X-RAY DIFFRACTION;X-RAY DIFFRACTION;X-RAY DIFFRACTION;X-RAY DIFFRACTION;X-RAY DIFFRACTION;X-RAY DIFFRACTION;X-RAY DIFFRACTION;X-RAY DIFFRACTION;X-RAY DIFFRACTION","0.85;0.85;0.98;1.0;0.89;0.97;1.0;1.0;1.0;1.0;1.0;1.0","E","(41, 49);(41, 49);(41, 49);(41, 49);(41, 49);(41,…
NDSLKSL,"1X8P;1X8Q;3C78;2OFR;1YWA;1YWB;1YWC;2AT0;2AT3;2AT8;1SY2;1SY3","X-RAY DIFFRACTION;X-RAY DIFFRACTION;X-RAY DIFFRACTION;X-RAY DIFFRACTION;X-RAY DIFFRACTION;X-RAY DIFFRACTION;X-RAY DIFFRACTION;X-RAY DIFFRACTION;X-RAY DIFFRACTION;X-RAY DIFFRACTION;X-RAY DIFFRACTION;X-RAY DIFFRACTION","0.85;0.85;0.98;1.0;0.89;0.97;1.0;1.0;1.0;1.0;1.0;1.0","H","(175, 181);(175, 181);(175, 181);(175, 181);(175, 1…
TFYDVSELQVES,"1X8P;1X8Q;3C78;2OFR;1YWA;1YWB;1YWC;2AT0;2AT3;2AT8;1SY2;1SY3","X-RAY DIFFRACTION;X-RAY DIFFRACTION;X-RAY DIFFRACTION;X-RAY DIFFRACTION;X-RAY DIFFRACTION;X-RAY DIFFRACTION;X-RAY DIFFRACTION;X-RAY DIFFRACTION;X-RAY DIFFRACTION;X-RAY DIFFRACTION;X-RAY DIFFRACTION;X-RAY DIFFRACTION","0.85;0.85;0.98;1.0;0.89;0.97;1.0;1.0;1.0;1.0;1.0;1.0","E","(67, 78);(67, 78);(67, 78);(67, 78);(67, 78);(…
KDKY,"1X8P;1X8Q;3C78;2OFR;1YWA;1YWB;1YWC;2AT0;2AT3;2AT8;1SY2;1SY3","X-RAY DIFFRACTION;X-RAY DIFFRACTION;X-RAY DIFFRACTION;X-RAY DIFFRACTION;X-RAY DIFFRACTION;X-RAY DIFFRACTION;X-RAY DIFFRACTION;X-RAY DIFFRACTION;X-RAY DIFFRACTION;X-RAY DIFFRACTION;X-RAY DIFFRACTION;X-RAY DIFFRACTION","0.85;0.85;0.98;1.0;0.89;0.97;1.0;1.0;1.0;1.0;1.0;1.0","H","(14, 17);(14, 17);(14, 17);(14, 17);(14, 17);(14, 17);…
AIAQ,"1X8P;1X8Q;3C78;2OFR;1YWA;1YWB;1YWC;2AT0;2AT3;2AT8;1SY2;1SY3","X-RAY DIFFRACTION;X-RAY DIFFRACTION;X-RAY DIFFRACTION;X-RAY DIFFRACTION;X-RAY DIFFRACTION;X-RAY DIFFRACTION;X-RAY DIFFRACTION;X-RAY DIFFRACTION;X-RAY DIFFRACTION;X-RAY DIFFRACTION;X-RAY DIFFRACTION;X-RAY DIFFRACTION","0.85;0.85;0.98;1.0;0.89;0.97;1.0;1.0;1.0;1.0;1.0;1.0","P","(6, 9);(6, 9);(6, 9);(6, 9);(6, 9);(6, 9);(6, 9);(6, 9…
KLKEALYHY,"1X8P;1X8Q;3C78;2OFR;1YWA;1YWB;1YWC;2AT0;2AT3;2AT8;1SY2;1SY3","X-RAY DIFFRACTION;X-RAY DIFFRACTION;X-RAY DIFFRACTION;X-RAY DIFFRACTION;X-RAY DIFFRACTION;X-RAY DIFFRACTION;X-RAY DIFFRACTION;X-RAY DIFFRACTION;X-RAY DIFFRACTION;X-RAY DIFFRACTION;X-RAY DIFFRACTION;X-RAY DIFFRACTION","0.85;0.85;0.98;1.0;0.89;0.97;1.0;1.0;1.0;1.0;1.0;1.0","E","(52, 60);(52, 60);(52, 60);(52, 60);(52, 60);(52,…
DKVKSAVSA,"1X8P;1X8Q;3C78;2OFR;1YWA;1YWB;1YWC;2AT0;2AT3;2AT8;1SY2;1SY3","X-RAY DIFFRACTION;X-RAY DIFFRACTION;X-RAY DIFFRACTION;X-RAY DIFFRACTION;X-RAY DIFFRACTION;X-RAY DIFFRACTION;X-RAY DIFFRACTION;X-RAY DIFFRACTION;X-RAY DIFFRACTION;X-RAY DIFFRACTION;X-RAY DIFFRACTION;X-RAY DIFFRACTION","0.85;0.85;0.98;1.0;0.89;0.97;1.0;1.0;1.0;1.0;1.0;1.0","H","(147, 155);(147, 155);(147, 155);(147, 155);(147,…
SALIHTCLHK,"1X8P;3C78;2OFR;1YWA;1YWB;1YWC;2AT0;2AT8;1SY2;1SY3","X-RAY DIFFRACTION;X-RAY DIFFRACTION;X-RAY DIFFRACTION;X-RAY DIFFRACTION;X-RAY DIFFRACTION;X-RAY DIFFRACTION;X-RAY DIFFRACTION;X-RAY DIFFRACTION;X-RAY DIFFRACTION;X-RAY DIFFRACTION","0.85;0.98;1.0;0.89;0.97;1.0;1.0;1.0;1.0;1.0","E","(116, 125);(116, 125);(116, 125);(116, 125);(116, 125);(116, 125);(116, 125);(116, 125);(116, 125);(116…
NYYTFTVMYA,"1X8P;3C78;2OFR;1YWA;1YWB;1YWC;2AT0;2AT8;1SY2;1SY3","X-RAY DIFFRACTION;X-RAY DIFFRACTION;X-RAY DIFFRACTION;X-RAY DIFFRACTION;X-RAY DIFFRACTION;X-RAY DIFFRACTION;X-RAY DIFFRACTION;X-RAY DIFFRACTION;X-RAY DIFFRACTION;X-RAY DIFFRACTION","0.85;0.98;1.0;0.89;0.97;1.0;1.0;1.0;1.0;1.0","E","(103, 112);(103, 112);(103, 112);(103, 112);(103, 112);(103, 112);(103, 112);(103, 112);(103, 112);(103…
SALIHTCLH,"1X8Q","X-RAY DIFFRACTION","0.85","E","(116, 124)","9"
YYTFTVMYA,"1X8Q;2AT3","X-RAY DIFFRACTION;X-RAY DIFFRACTION","0.85;1.0","E","(104, 112);(104, 112)","9"
KAPQITIFD,"1XG0","X-RAY DIFFRACTION","0.97","E","(7, 15)","9"
ESDAAKKLQEF,"1XG0","X-RAY DIFFRACTION","0.97","H","(51, 61)","11"
ANSNARAVSIMKACAVAFV,"1XG0","X-RAY DIFFRACTION","0.97","H","(124, 142)","19"
ANSNARAVSIMKACAVAFVN,"1XG0","X-RAY DIFFRACTION","0.97","H","(124, 143)","20"
SRVV,"1XG0","X-RAY DIFFRACTION","0.97","H","(6, 9)","4"
TGTAEGVLATSLAK,"1XG0","X-RAY DIFFRACTION","0.97","H","(51, 64)","14"
MMVKVASTK,"1XG0","X-RAY DIFFRACTION","0.97","E","(38, 46)","9"
AFSRVV,"1XG0","X-RAY DIFFRACTION","0.97","H","(4, 9)","6"
MMVKAQSVK,"1XG0","X-RAY DIFFRACTION","0.97","E","(38, 46)","9"
KAPVITIFD,"1XG0","X-RAY DIFFRACTION","0.97","E","(7, 15)","9"
ADLQALKKF,"1XG0","X-RAY DIFFRACTION","0.97","H","(22, 30)","9"
KDDE,"1XG0","X-RAY DIFFRACTION","0.97","G","(34, 37)","4"
QDDE,"1XG0","X-RAY DIFFRACTION","0.97","G","(34, 37)","4"
GADLQALKKF,"1XG0","X-RAY DIFFRACTION","0.97","H","(21, 30)","10"
AYVG,"1XG0;1XG0","X-RAY DIFFRACTION;X-RAY DIFFRACTION","0.97;0.97","E","(17, 20);(17, 20)","4"
LEDRCL,"1XG0;1XG0","X-RAY DIFFRACTION;X-RAY DIFFRACTION","0.97;0.97","I","(105, 110);(105, 110)","6"
LKETYSSL,"1XG0;1XG0","X-RAY DIFFRACTION;X-RAY DIFFRACTION","0.97;0.97","H","(113, 120);(113, 120)","8"
PSLI,"1XG0;1XG0","X-RAY DIFFRACTION;X-RAY DIFFRACTION","0.97;0.97","G","(64, 67);(64, 67)","4"
NRRMAACLRDGEIILRYVSYALLS,"1XG0;1XG0","X-RAY DIFFRACTION;X-RAY DIFFRACTION","0.97;0.97","H","(76, 99);(76, 99)","24"
ASCIVSDAVSGMICE,"1XG0;1XG0","X-RAY DIFFRACTION;X-RAY DIFFRACTION","0.97;0.97","H","(48, 62);(48, 62)","15"
SGLASEVGGYFDKVTAAI,"1XG0;1XG0","X-RAY DIFFRACTION;X-RAY DIFFRACTION","0.97;0.97","H","(159, 176);(159, 176)","18"
GNKRLDSVNSIV,"1XG0;1XG0","X-RAY DIFFRACTION;X-RAY DIFFRACTION","0.97;0.97","H","(34, 45);(34, 45)","12"
LDMAEIKEKICDYLFN,"1XMK","X-RAY DIFFRACTION","0.97","H","(294, 309)","16"
DKKR,"1XMK","X-RAY DIFFRACTION","0.97","H","(357, 360)","4"
ALNLAKNI,"1XMK","X-RAY DIFFRACTION","0.97","H","(315, 322)","8"
VYRQ,"1XMK","X-RAY DIFFRACTION","0.97","E","(343, 346)","4"
IWHL,"1XMK","X-RAY DIFFRACTION","0.97","E","(352, 355)","4"
ARDINAVLIDMER,"1XMK","X-RAY DIFFRACTION","0.97","H","(327, 339)","13"
TRVGYNNFTR,"1Y55;1Y55","X-RAY DIFFRACTION;X-RAY DIFFRACTION","1.0;1.0","E","(111, 120);(311, 320)","10"
TTVFTGQCFI,"1Y55;1Y55","X-RAY DIFFRACTION;X-RAY DIFFRACTION","1.0;1.0","E","(74, 83);(274, 283)","10"
IMTI,"1Y55;1Y55","X-RAY DIFFRACTION;X-RAY DIFFRACTION","1.0;1.0","E","(17, 20);(217, 220)","4"
EVLKTMWLLR,"1Y55;1Y55","X-RAY DIFFRACTION;X-RAY DIFFRACTION","1.0;1.0","E","(89, 98);(289, 298)","10"
ISYDWK,"1Y55;1Y55","X-RAY DIFFRACTION;X-RAY DIFFRACTION","1.0;1.0","G","(104, 109);(304, 309)","6"
GKWTN,"1Y55;1Y55","X-RAY DIFFRACTION;X-RAY DIFFRACTION","1.0;1.0","E","(8, 12);(208, 212)","5"
SPLLGIQ,"1Y55;1Y55","X-RAY DIFFRACTION;X-RAY DIFFRACTION","1.0;1.0","E","(47, 53);(247, 253)","7"
EFTGTYL,"1Y55;1Y55","X-RAY DIFFRACTION;X-RAY DIFFRACTION","1.0;1.0","E","(28, 34);(228, 234)","7"
TFGFTVH,"1Y55;1Y55","X-RAY DIFFRACTION;X-RAY DIFFRACTION","1.0;1.0","E","(61, 67);(261, 267)","7"
RSAF,"1YRI","X-RAY DIFFRACTION","1.0","H","(55, 58)","4"
LWKQQHLKKE,"1YRI","X-RAY DIFFRACTION","1.0","H","(63, 72)","10"
KDLGDLYAVLN,"1YWA;1YWB;2AT8","X-RAY DIFFRACTION;X-RAY DIFFRACTION;X-RAY DIFFRACTION","0.89;0.97;1.0","E","(128, 138);(128, 138);(128, 138)","11"
GVLQYL,"1ZLB","X-RAY DIFFRACTION","0.97","H","(17, 22)","6"
YSKK,"1ZLB","X-RAY DIFFRACTION","0.97","E","(66, 69)","4"
PCKKQICECDRVATTCFRD,"1ZLB","X-RAY DIFFRACTION","0.97","H","(80, 98)","19"
KSEP,"1ZLB","X-RAY DIFFRACTION","0.97","P","(118, 121)","4"
DVVC,"1ZLB","X-RAY DIFFRACTION","0.97","E","(72, 75)","4"
LWQFGKMINYVM,"1ZLB","X-RAY DIFFRACTION","0.97","H","(2, 13)","12"
WTKINN,"1ZUU","X-RAY DIFFRACTION","0.97","E","(36, 41)","6"
DTTG,"1ZUU","X-RAY DIFFRACTION","0.97","T","(42, 45)","4"
ISLVA,"1ZUU","X-RAY DIFFRACTION","0.97","E","(25, 29)","5"
ETGLVP,"1ZUU","X-RAY DIFFRACTION","0.97","E","(46, 51)","6"
TGSG,"1ZUU;5U3A","X-RAY DIFFRACTION;X-RAY DIFFRACTION","0.97;0.95","S","(32, 35);(143, 146)","4"
AGSI,"1ZZK","X-RAY DIFFRACTION","0.95","G","(25, 28)","4"
QDQIQNAQYLLQNSVKQYS,"1ZZK","X-RAY DIFFRACTION","0.95","H","(67, 85)","19"
QRIKQIRHES,"1ZZK","X-RAY DIFFRACTION","0.95","H","(34, 43)","10"
ITTQVTIP,"1ZZK","X-RAY DIFFRACTION","0.95","E","(14, 21)","8"
SIKI,"1ZZK","X-RAY DIFFRACTION","0.95","E","(46, 49)","4"
DRIITITG,"1ZZK","X-RAY DIFFRACTION","0.95","E","(58, 65)","8"
LLKVQV,"2A6Z","X-RAY DIFFRACTION","1.0","E","(175, 180)","6"
WQTGE,"2A6Z","X-RAY DIFFRACTION","1.0","E","(31, 35)","5"
IYDQ,"2A6Z","X-RAY DIFFRACTION","1.0","H","(143, 146)","4"
GISFWFVQ,"2A6Z","X-RAY DIFFRACTION","1.0","E","(86, 93)","8"
DGLQLLVD,"2A6Z","X-RAY DIFFRACTION","1.0","E","(111, 118)","8"
SYRIGVTAQ,"2A6Z","X-RAY DIFFRACTION","1.0","E","(197, 205)","9"
KVCFQT,"2A6Z","X-RAY DIFFRACTION","1.0","E","(183, 188)","6"
ASCL,"2A6Z","X-RAY DIFFRACTION","1.0","E","(149, 152)","4"
FTMEWTFRSV,"2A6Z","X-RAY DIFFRACTION","1.0","E","(68, 77)","10"
TLRGQLND,"2A6Z","X-RAY DIFFRACTION","1.0","E","(126, 133)","8"
SFEIFKMQFFN,"2A6Z","X-RAY DIFFRACTION","1.0","E","(215, 225)","11"
KGSLWL,"2A6Z","X-RAY DIFFRACTION","1.0","E","(53, 58)","6"
SSVPSTIRVTYD,"2A6Z","X-RAY DIFFRACTION","1.0","E","(158, 169)","12"
VKGACQKTLSDL,"2AGT;2PEV;2I16;2I17;4LAU;2J8T;2PF8;1PWM;4PRT;2PFH;3U2C","X-RAY DIFFRACTION;X-RAY DIFFRACTION;X-RAY DIFFRACTION;X-RAY DIFFRACTION;X-RAY DIFFRACTION;X-RAY DIFFRACTION;X-RAY DIFFRACTION;X-RAY DIFFRACTION;X-RAY DIFFRACTION;X-RAY DIFFRACTION;X-RAY DIFFRACTION","1.0;0.9;0.81;0.81;0.843;0.82;0.85;0.92;0.96;0.85;1.0","H","(88, 99);(88, 99);(89, 100);(89, 100);(88, 99);(88, 99);(88, 99);(88,…
PERIAEN,"2AGT;6T3P;6TXP","X-RAY DIFFRACTION;X-RAY DIFFRACTION;X-RAY DIFFRACTION","1.0;0.97;0.95","H","(266, 272);(266, 272);(266, 272)","7"
KDLGDVYAVLN,"2AT0","X-RAY DIFFRACTION","1.0","E","(128, 138)","11"
DVYAVLN,"2AT3","X-RAY DIFFRACTION","1.0","E","(132, 138)","7"
SALIHTCVH,"2AT3","X-RAY DIFFRACTION","1.0","E","(116, 124)","9"
VEDLIRFYNDLQQYLNVV,"2BF9","X-RAY DIFFRACTION","0.99","H","(14, 31)","18"
PSQPTY,"2BF9","X-RAY DIFFRACTION","0.99","P","(2, 7)","6"
LMVVH,"2BW4","X-RAY DIFFRACTION","0.9","E","(72, 76)","5"
FANVVNV,"2BZZ;1K2A","X-RAY DIFFRACTION;X-RAY DIFFRACTION","0.98;1.0","H","(1048, 1054);(48, 54)","7"
AMRDQYMRT,"2CE2","X-RAY DIFFRACTION","1.0","H","(66, 74)","9"
EYKLVVVG,"2CE2","X-RAY DIFFRACTION","1.0","E","(3, 10)","8"
GFLCVFA,"2CE2","X-RAY DIFFRACTION","1.0","E","(77, 83)","7"
DSYRKQVVI,"2CE2","X-RAY DIFFRACTION","1.0","E","(38, 46)","9"
KSALTIQLIQ,"2CE2","X-RAY DIFFRACTION","1.0","H","(16, 25)","10"
TKSFEDIHQYREQIKRVK,"2CE2","X-RAY DIFFRACTION","1.0","H","(87, 104)","18"
VEDAFYTLVREIR,"2CE2","X-RAY DIFFRACTION","1.0","H","(152, 164)","13"
ETCLLDILD,"2CE2","X-RAY DIFFRACTION","1.0","E","(49, 57)","9"
SRQAQDLARSY,"2CE2","X-RAY DIFFRACTION","1.0","H","(127, 137)","11"
YIET,"2CE2","X-RAY DIFFRACTION","1.0","E","(141, 144)","4"
MVLVGN,"2CE2","X-RAY DIFFRACTION","1.0","E","(111, 116)","6"
VIVRGY,"2CNQ","X-RAY DIFFRACTION","1.0","E","(119, 124)","6"
LSND,"2CNQ","X-RAY DIFFRACTION","1.0","T","(68, 71)","4"
EDLSRRVAELAVKLYSKCKDYAKEK,"2CNQ","X-RAY DIFFRACTION","1.0","H","(185, 209)","25"
QDIVDRTRAKYIEAYETLT,"2CNQ","X-RAY DIFFRACTION","1.0","H","(282, 300)","19"
LVAR,"2CNQ","X-RAY DIFFRACTION","1.0","E","(14, 17)","4"
AKLS,"2CNQ","X-RAY DIFFRACTION","1.0","G","(91, 94)","4"
SRFWN,"2CNQ","X-RAY DIFFRACTION","1.0","E","(241, 245)","5"
SLLVH,"2CNQ","X-RAY DIFFRACTION","1.0","E","(106, 110)","5"
EIILV,"2CNQ","X-RAY DIFFRACTION","1.0","E","(228, 232)","5"
IIIADTKFEFGID,"2CNQ","X-RAY DIFFRACTION","1.0","E","(211, 223)","13"
IFDY,"2CNQ","X-RAY DIFFRACTION","1.0","G","(85, 88)","4"
EFPEPIF,"2CNQ","X-RAY DIFFRACTION","1.0","E","(153, 159)","7"
PKYKTQL,"2CNQ","X-RAY DIFFRACTION","1.0","H","(96, 102)","7"
EKTN,"2CNQ","X-RAY DIFFRACTION","1.0","T","(224, 227)","4"
RDIYEVD,"2CNQ","X-RAY DIFFRACTION","1.0","E","(21, 27)","7"
GSAWKEYVKT,"2CNQ","X-RAY DIFFRACTION","1.0","H","(127, 136)","10"
QFLRDWLTA,"2CNQ","X-RAY DIFFRACTION","1.0","H","(261, 269)","9"
KGILLTKLSEFWFKF,"2CNQ","X-RAY DIFFRACTION","1.0","H","(53, 67)","15"
PAQAAELV,"2CNQ","X-RAY DIFFRACTION","1.0","H","(176, 183)","8"
TLLFVA,"2CNQ","X-RAY DIFFRACTION","1.0","E","(30, 35)","6"
WDEWF,"2DDX","X-RAY DIFFRACTION","0.86","I","(244, 248)","5"
NSDI,"2DDX","X-RAY DIFFRACTION","0.86","T","(258, 261)","4"
IAELANA,"2DDX","X-RAY DIFFRACTION","0.86","H","(61, 67)","7"
ILVSVG,"2DDX","X-RAY DIFFRACTION","0.86","E","(11, 16)","6"
VADL,"2DDX","X-RAY DIFFRACTION","0.86","T","(220, 223)","4"
PQDC,"2DDX","X-RAY DIFFRACTION","0.86","G","(186, 189)","4"
APYFQFMSD,"2DDX","X-RAY DIFFRACTION","0.86","H","(249, 257)","9"
WVGLSY,"2DDX","X-RAY DIFFRACTION","0.86","E","(178, 183)","6"
SQQL,"2DDX","X-RAY DIFFRACTION","0.86","H","(240, 243)","4"
DRVNEAAQFARSK,"2DDX","X-RAY DIFFRACTION","0.86","H","(192, 204)","13"
VKGFTYI,"2DDX","X-RAY DIFFRACTION","0.86","E","(262, 268)","7"
DGVL,"2DDX","X-RAY DIFFRACTION","0.86","T","(2, 5)","4"
SGRY,"2DDX","X-RAY DIFFRACTION","0.86","T","(88, 91)","4"
ALIKSNWQQEI,"2DDX","X-RAY DIFFRACTION","0.86","H","(296, 306)","11"
APYNE,"2DDX","X-RAY DIFFRACTION","0.86","T","(280, 284)","5"
PSGIVTSFQYVHDRIIAL,"2DDX","X-RAY DIFFRACTION","0.86","H","(126, 143)","18"
NANIDTLLNTLA,"2DDX","X-RAY DIFFRACTION","0.86","H","(92, 103)","12"
VYLRW,"2DDX","X-RAY DIFFRACTION","0.86","E","(109, 113)","5"
GVTNYVG,"2DDX","X-RAY DIFFRACTION","0.86","E","(35, 41)","7"
VDSVNDYASAL,"2DDX","X-RAY DIFFRACTION","0.86","H","(19, 29)","11"
ALVVGVS,"2DDX","X-RAY DIFFRACTION","0.86","E","(72, 78)","7"
VDAVA,"2DDX","X-RAY DIFFRACTION","0.86","H","(83, 87)","5"
LFLNES,"2DDX","X-RAY DIFFRACTION","0.86","E","(208, 213)","6"
ISLVWQ,"2DDX","X-RAY DIFFRACTION","0.86","E","(149, 154)","6"
LFET,"2DDX","X-RAY DIFFRACTION","0.86","H","(318, 321)","4"
ESACESL,"2ERL","X-RAY DIFFRACTION","1.0","H","(12, 18)","7"
ACEQAAI,"2ERL","X-RAY DIFFRACTION","1.0","H","(2, 8)","7"
HSTH,"2EWI","X-RAY DIFFRACTION","1.0","G","(22, 25)","4"
ACAG,"2FDN","X-RAY DIFFRACTION","0.94","H","(42, 45)","4"
KFRGVEFVCCP,"2FMA","X-RAY DIFFRACTION","0.85","E","(178, 188)","11"
HLHWHTVAKETCSE,"2FMA","X-RAY DIFFRACTION","0.85","H","(147, 160)","14"
KFLHQE,"2FMA","X-RAY DIFFRACTION","0.85","E","(134, 139)","6"
TNLHDYGMLLPC,"2FMA","X-RAY DIFFRACTION","0.85","E","(163, 174)","12"
PDVDAA,"2FN3","X-RAY DIFFRACTION","1.0","H","(209, 214)","6"
LPRP,"2FN3","X-RAY DIFFRACTION","1.0","T","(118, 121)","4"
QLPTAAPEPAKVD,"2FN3","X-RAY DIFFRACTION","1.0","P","(335, 347)","13"
RKALD,"2FVY","X-RAY DIFFRACTION","0.92","H","(96, 100)","5"
TRIGVTI,"2FVY","X-RAY DIFFRACTION","0.92","E","(3, 9)","7"
VVIA,"2FVY","X-RAY DIFFRACTION","0.92","E","(206, 209)","4"
AYYVG,"2FVY","X-RAY DIFFRACTION","0.92","E","(105, 109)","5"
ANNQAKATFDLAKNLA,"2FVY","X-RAY DIFFRACTION","0.92","H","(258, 273)","16"
AGTVIEKAR,"2FVY","X-RAY DIFFRACTION","0.92","H","(73, 81)","9"
PEALALVKS,"2FVY","X-RAY DIFFRACTION","0.92","H","(239, 247)","9"
VQLLMND,"2FVY","X-RAY DIFFRACTION","0.92","E","(34, 40)","7"
SKESGIIQGDLIAKHWAA,"2FVY","X-RAY DIFFRACTION","0.92","H","(112, 129)","18"
IQFVLLK,"2FVY","X-RAY DIFFRACTION","0.92","E","(141, 147)","7"
QSKQNDQIDVLLA,"2FVY","X-RAY DIFFRACTION","0.92","H","(45, 57)","13"
NFMSVVRKAIEQDAK,"2FVY","X-RAY DIFFRACTION","0.92","H","(15, 29)","15"
DAMAMGAVEALKA,"2FVY","X-RAY DIFFRACTION","0.92","H","(212, 224)","13"
PDAEARTTYVIKELND,"2FVY","X-RAY DIFFRACTION","0.92","H","(153, 168)","16"
TEQLQLDT,"2FVY","X-RAY DIFFRACTION","0.92","E","(173, 180)","8"
ALAI,"2FVY","X-RAY DIFFRACTION","0.92","E","(62, 65)","4"
VVFF,"2FVY","X-RAY DIFFRACTION","0.92","E","(87, 90)","4"
TAQAKDKMDAWL,"2FVY","X-RAY DIFFRACTION","0.92","H","(185, 196)","12"
AADG,"2FVY;1X6X;1X6Z","X-RAY DIFFRACTION;X-RAY DIFFRACTION;X-RAY DIFFRACTION","0.92;0.96;0.78","T","(278, 281);(122, 125);(122, 125)","4"
PQVQKA,"2FWH","X-RAY DIFFRACTION","0.99","H","(475, 480)","6"
TILFF,"2FWH","X-RAY DIFFRACTION","0.99","E","(512, 516)","5"
VLLQAN,"2FWH","X-RAY DIFFRACTION","0.99","E","(485, 490)","6"
AQDVALLKH,"2FWH","X-RAY DIFFRACTION","0.99","H","(496, 504)","9"
VACKE,"2FWH","X-RAY DIFFRACTION","0.99","H","(462, 466)","5"
VDELNQALVEA,"2FWH","X-RAY DIFFRACTION","0.99","H","(437, 447)","11"
VMLDLY,"2FWH","X-RAY DIFFRACTION","0.99","E","(452, 457)","6"
FEKYT,"2FWH","X-RAY DIFFRACTION","0.99","I","(467, 471)","5"
AETFSAHLRD,"2FWH","X-RAY DIFFRACTION","0.99","H","(534, 543)","10"
LLEFGKMILEET,"2G58","X-RAY DIFFRACTION","0.98","H","(2, 13)","12"
YKRV,"2G58","X-RAY DIFFRACTION","0.98","E","(75, 78)","4"
AIPS,"2G58","X-RAY DIFFRACTION","0.98","H","(18, 21)","4"
SCENRICECDKAAAICFRQ,"2G58","X-RAY DIFFRACTION","0.98","H","(90, 108)","19"
AIVC,"2G58;1MC2","X-RAY DIFFRACTION;X-RAY DIFFRACTION","0.98;0.85","E","(81, 84);(1081, 1084)","4"
ATDRCCFVHDCCYG,"2G58;1ZLB","X-RAY DIFFRACTION;X-RAY DIFFRACTION","0.98;0.97","H","(40, 53);(39, 52)","14"
WWEGTH,"2G6F","X-RAY DIFFRACTION","0.92","E","(43, 48)","6"
VIHVTRV,"2G6F","X-RAY DIFFRACTION","0.92","E","(32, 38)","7"
VVRA,"2G6F","X-RAY DIFFRACTION","0.92","E","(10, 13)","4"
VLGEA,"2GBA;1SFD;1SFD","X-RAY DIFFRACTION;X-RAY DIFFRACTION;X-RAY DIFFRACTION","0.92;0.99;0.99","S","(61, 65);(61, 65);(61, 65)","5"
IVVDIA,"2GBA;1SFD;1SFD;2QDV;2QDW;2IDQ;2IDS;2IDT;2IDU;2OV0","X-RAY DIFFRACTION;X-RAY DIFFRACTION;X-RAY DIFFRACTION;X-RAY DIFFRACTION;X-RAY DIFFRACTION;X-RAY DIFFRACTION;X-RAY DIFFRACTION;X-RAY DIFFRACTION;X-RAY DIFFRACTION;X-RAY DIFFRACTION","0.92;0.99;0.99;0.89;0.92;0.9;1.0;1.0;0.95;0.75","E","(21, 26);(21, 26);(21, 26);(21, 26);(21, 26);(21, 26);(21, 26);(21, 26);(21, 26);(21, 26)","6"
TVTWIN,"2GBA;1SFD;1SFD;2QDV;2QDW;2IDQ;2IDS;2IDT;2IDU;2OV0","X-RAY DIFFRACTION;X-RAY DIFFRACTION;X-RAY DIFFRACTION;X-RAY DIFFRACTION;X-RAY DIFFRACTION;X-RAY DIFFRACTION;X-RAY DIFFRACTION;X-RAY DIFFRACTION;X-RAY DIFFRACTION;X-RAY DIFFRACTION","0.92;0.99;0.99;0.89;0.92;0.9;1.0;1.0;0.95;0.75","E","(42, 47);(42, 47);(42, 47);(42, 47);(42, 47);(42, 47);(42, 47);(42, 47);(42, 47);(42, 47)","6"
ELHV,"2GBA;1SFD;1SFD;2QDV;2QDW;2IDQ;2IDS;2IDT;2IDU;2OV0","X-RAY DIFFRACTION;X-RAY DIFFRACTION;X-RAY DIFFRACTION;X-RAY DIFFRACTION;X-RAY DIFFRACTION;X-RAY DIFFRACTION;X-RAY DIFFRACTION;X-RAY DIFFRACTION;X-RAY DIFFRACTION;X-RAY DIFFRACTION","0.92;0.99;0.99;0.89;0.92;0.9;1.0;1.0;0.95;0.75","E","(34, 37);(34, 37);(34, 37);(34, 37);(34, 37);(34, 37);(34, 37);(34, 37);(34, 37);(34, 37)","4"
QAYSLTF,"2GBA;1SFD;1SFD;2QDV;2QDW;2IDQ;2IDS;2IDT;2IDU;2OV0","X-RAY DIFFRACTION;X-RAY DIFFRACTION;X-RAY DIFFRACTION;X-RAY DIFFRACTION;X-RAY DIFFRACTION;X-RAY DIFFRACTION;X-RAY DIFFRACTION;X-RAY DIFFRACTION;X-RAY DIFFRACTION;X-RAY DIFFRACTION","0.92;0.99;0.99;0.89;0.92;0.9;1.0;1.0;0.95;0.75","E","(76, 82);(76, 82);(76, 82);(76, 82);(76, 82);(76, 82);(76, 82);(76, 82);(76, 82);(76, 82)","7"
GTYDYH,"2GBA;1SFD;1SFD;2QDV;2QDW;2IDQ;2IDS;2IDT;2OV0","X-RAY DIFFRACTION;X-RAY DIFFRACTION;X-RAY DIFFRACTION;X-RAY DIFFRACTION;X-RAY DIFFRACTION;X-RAY DIFFRACTION;X-RAY DIFFRACTION;X-RAY DIFFRACTION;X-RAY DIFFRACTION","0.92;0.99;0.99;0.89;0.92;0.9;1.0;1.0;0.75","E","(86, 91);(86, 91);(86, 91);(86, 91);(86, 91);(86, 91);(86, 91);(86, 91);(86, 91)","6"
RGKVVV,"2GBA;1SFD;1SFD;2QDV;2QDW;2IDQ;2IDS;2IDT;2OV0","X-RAY DIFFRACTION;X-RAY DIFFRACTION;X-RAY DIFFRACTION;X-RAY DIFFRACTION;X-RAY DIFFRACTION;X-RAY DIFFRACTION;X-RAY DIFFRACTION;X-RAY DIFFRACTION;X-RAY DIFFRACTION","0.92;0.99;0.99;0.89;0.92;0.9;1.0;1.0;0.75","E","(99, 104);(99, 104);(99, 104);(99, 104);(99, 104);(99, 104);(99, 104);(99, 104);(99, 104)","6"
HQVKTIR,"2GEW","X-RAY DIFFRACTION","0.97","E","(248, 254)","7"
YDLFGTQ,"2GEW;1MXT;3GYI;3GYJ","X-RAY DIFFRACTION;X-RAY DIFFRACTION;X-RAY DIFFRACTION;X-RAY DIFFRACTION","0.97;0.95;1.0;0.92","S","(430, 436);(430, 436);(430, 436);(430, 436)","7"
LLATKEISC,"2GEW;3CNJ;3GYI","X-RAY DIFFRACTION;X-RAY DIFFRACTION;X-RAY DIFFRACTION","0.97;0.95;1.0","E","(274, 282);(274, 282);(274, 282)","9"
YLFL,"2GEW;3CNJ;3GYI","X-RAY DIFFRACTION;X-RAY DIFFRACTION;X-RAY DIFFRACTION","0.97;0.95;1.0","E","(284, 287);(284, 287);(284, 287)","4"
AVVI,"2GEW;3CNJ;3GYI","X-RAY DIFFRACTION;X-RAY DIFFRACTION;X-RAY DIFFRACTION","0.97;0.95;1.0","E","(13, 16);(13, 16);(13, 16)","4"
SVYVG,"2GEW;3CNJ;4REK;1N1P;1MXT;3B3R;1N4U;1N4V;1N4W","X-RAY DIFFRACTION;X-RAY DIFFRACTION;X-RAY DIFFRACTION;X-RAY DIFFRACTION;X-RAY DIFFRACTION;X-RAY DIFFRACTION;X-RAY DIFFRACTION;X-RAY DIFFRACTION;X-RAY DIFFRACTION","0.97;0.95;0.74;0.95;0.95;0.98;0.95;1.0;0.92","E","(105, 109);(105, 109);(105, 109);(105, 109);(105, 109);(105, 109);(105, 109);(105, 109);(105, 109)","5"
LDRVN,"2GEW;3CNJ;4REK;1N1P;1MXT;3B3R;1N4U;1N4V;1N4W","X-RAY DIFFRACTION;X-RAY DIFFRACTION;X-RAY DIFFRACTION;X-RAY DIFFRACTION;X-RAY DIFFRACTION;X-RAY DIFFRACTION;X-RAY DIFFRACTION;X-RAY DIFFRACTION;X-RAY DIFFRACTION","0.97;0.95;0.74;0.95;0.95;0.98;0.95;1.0;0.92","E","(96, 100);(96, 100);(96, 100);(96, 100);(96, 100);(96, 100);(96, 100);(96, 100);(96, 100)","5"
VSLYLAIT,"2GEW;3CNJ;4REK;1N1P;1MXT;3B3R;1N4U;1N4V;1N4W;4XXG;3GYI;3GYJ","X-RAY DIFFRACTION;X-RAY DIFFRACTION;X-RAY DIFFRACTION;X-RAY DIFFRACTION;X-RAY DIFFRACTION;X-RAY DIFFRACTION;X-RAY DIFFRACTION;X-RAY DIFFRACTION;X-RAY DIFFRACTION;X-RAY DIFFRACTION;X-RAY DIFFRACTION;X-RAY DIFFRACTION","0.97;0.95;0.74;0.95;0.95;0.98;0.95;1.0;0.92;0.85;1.0;0.92","E","(373, 380);(373, 380);(373, 380);(373, 380);(…
LDKT,"2GEW;3CNJ;4REK;1N1P;1MXT;3B3R;1N4U;1N4V;1N4W;4XXG;3GYI;3GYJ","X-RAY DIFFRACTION;X-RAY DIFFRACTION;X-RAY DIFFRACTION;X-RAY DIFFRACTION;X-RAY DIFFRACTION;X-RAY DIFFRACTION;X-RAY DIFFRACTION;X-RAY DIFFRACTION;X-RAY DIFFRACTION;X-RAY DIFFRACTION;X-RAY DIFFRACTION;X-RAY DIFFRACTION","0.97;0.95;0.74;0.95;0.95;0.98;0.95;1.0;0.92;0.85;1.0;0.92","T","(228, 231);(228, 231);(228, 231);(228, 231);(228,…
TLMLE,"2GEW;3CNJ;4REK;1N1P;1MXT;3B3R;1N4U;1N4V;1N4W;4XXG;3GYI;3GYJ","X-RAY DIFFRACTION;X-RAY DIFFRACTION;X-RAY DIFFRACTION;X-RAY DIFFRACTION;X-RAY DIFFRACTION;X-RAY DIFFRACTION;X-RAY DIFFRACTION;X-RAY DIFFRACTION;X-RAY DIFFRACTION;X-RAY DIFFRACTION;X-RAY DIFFRACTION;X-RAY DIFFRACTION","0.97;0.95;0.74;0.95;0.95;0.98;0.95;1.0;0.92;0.85;1.0;0.92","E","(36, 40);(36, 40);(36, 40);(36, 40);(36, 40);(36…
GGSL,"2GEW;3CNJ;4REK;1N1P;1MXT;3B3R;1N4U;1N4V;1N4W;4XXG;3GYI;3GYJ","X-RAY DIFFRACTION;X-RAY DIFFRACTION;X-RAY DIFFRACTION;X-RAY DIFFRACTION;X-RAY DIFFRACTION;X-RAY DIFFRACTION;X-RAY DIFFRACTION;X-RAY DIFFRACTION;X-RAY DIFFRACTION;X-RAY DIFFRACTION;X-RAY DIFFRACTION;X-RAY DIFFRACTION","0.97;0.95;0.74;0.95;0.95;0.98;0.95;1.0;0.92;0.85;1.0;0.92","G","(114, 117);(114, 117);(114, 117);(114, 117);(114,…
GNIF,"2GEW;3CNJ;4REK;1N1P;1MXT;3B3R;1N4U;1N4V;1N4W;4XXG;3GYI;3GYJ","X-RAY DIFFRACTION;X-RAY DIFFRACTION;X-RAY DIFFRACTION;X-RAY DIFFRACTION;X-RAY DIFFRACTION;X-RAY DIFFRACTION;X-RAY DIFFRACTION;X-RAY DIFFRACTION;X-RAY DIFFRACTION;X-RAY DIFFRACTION;X-RAY DIFFRACTION;X-RAY DIFFRACTION","0.97;0.95;0.74;0.95;0.95;0.98;0.95;1.0;0.92;0.85;1.0;0.92","S","(52, 55);(52, 55);(52, 55);(52, 55);(52, 55);(52,…
APAVNAAKALFDRINKAN,"2GEW;3CNJ;4REK;1N1P;1MXT;3B3R;1N4U;1N4V;1N4W;4XXG;3GYI;3GYJ","X-RAY DIFFRACTION;X-RAY DIFFRACTION;X-RAY DIFFRACTION;X-RAY DIFFRACTION;X-RAY DIFFRACTION;X-RAY DIFFRACTION;X-RAY DIFFRACTION;X-RAY DIFFRACTION;X-RAY DIFFRACTION;X-RAY DIFFRACTION;X-RAY DIFFRACTION;X-RAY DIFFRACTION","0.97;0.95;0.74;0.95;0.95;0.98;0.95;1.0;0.92;0.85;1.0;0.92","H","(407, 424);(407, 424);(407, 424);(4…
TKWFED,"2GEW;3CNJ;4REK;1N1P;1MXT;3B3R;1N4U;1N4V;1N4W;4XXG;3GYI;3GYJ","X-RAY DIFFRACTION;X-RAY DIFFRACTION;X-RAY DIFFRACTION;X-RAY DIFFRACTION;X-RAY DIFFRACTION;X-RAY DIFFRACTION;X-RAY DIFFRACTION;X-RAY DIFFRACTION;X-RAY DIFFRACTION;X-RAY DIFFRACTION;X-RAY DIFFRACTION;X-RAY DIFFRACTION","0.97;0.95;0.74;0.95;0.95;0.98;0.95;1.0;0.92;0.85;1.0;0.92","H","(162, 167);(162, 167);(162, 167);(162, 167);(16…
AATD,"2GEW;3CNJ;4REK;1N1P;1MXT;3B3R;1N4U;1N4V;1N4W;4XXG;3GYI;3GYJ","X-RAY DIFFRACTION;X-RAY DIFFRACTION;X-RAY DIFFRACTION;X-RAY DIFFRACTION;X-RAY DIFFRACTION;X-RAY DIFFRACTION;X-RAY DIFFRACTION;X-RAY DIFFRACTION;X-RAY DIFFRACTION;X-RAY DIFFRACTION;X-RAY DIFFRACTION;X-RAY DIFFRACTION","0.97;0.95;0.74;0.95;0.95;0.98;0.95;1.0;0.92;0.85;1.0;0.92","T","(392, 395);(392, 395);(392, 395);(392, 395);(392,…
FGYMQREA,"2GEW;3CNJ;4REK;1N1P;1MXT;3B3R;1N4U;1N4V;1N4W;4XXG;3GYI;3GYJ","X-RAY DIFFRACTION;X-RAY DIFFRACTION;X-RAY DIFFRACTION;X-RAY DIFFRACTION;X-RAY DIFFRACTION;X-RAY DIFFRACTION;X-RAY DIFFRACTION;X-RAY DIFFRACTION;X-RAY DIFFRACTION;X-RAY DIFFRACTION;X-RAY DIFFRACTION;X-RAY DIFFRACTION","0.97;0.95;0.74;0.95;0.95;0.98;0.95;1.0;0.92;0.85;1.0;0.92","H","(197, 204);(197, 204);(197, 204);(197, 204);(…
MYDRY,"2GEW;3CNJ;4REK;1N1P;1MXT;3B3R;1N4U;1N4V;1N4W;4XXG;3GYI;3GYJ","X-RAY DIFFRACTION;X-RAY DIFFRACTION;X-RAY DIFFRACTION;X-RAY DIFFRACTION;X-RAY DIFFRACTION;X-RAY DIFFRACTION;X-RAY DIFFRACTION;X-RAY DIFFRACTION;X-RAY DIFFRACTION;X-RAY DIFFRACTION;X-RAY DIFFRACTION;X-RAY DIFFRACTION","0.97;0.95;0.74;0.95;0.95;0.98;0.95;1.0;0.92;0.85;1.0;0.92","I","(143, 147);(143, 147);(143, 147);(143, 147);(143…
KFARVSREQAGK,"2GEW;3CNJ;4REK;1N1P;1MXT;3B3R;1N4U;1N4V;1N4W;4XXG;3GYI;3GYJ","X-RAY DIFFRACTION;X-RAY DIFFRACTION;X-RAY DIFFRACTION;X-RAY DIFFRACTION;X-RAY DIFFRACTION;X-RAY DIFFRACTION;X-RAY DIFFRACTION;X-RAY DIFFRACTION;X-RAY DIFFRACTION;X-RAY DIFFRACTION;X-RAY DIFFRACTION;X-RAY DIFFRACTION","0.97;0.95;0.74;0.95;0.95;0.98;0.95;1.0;0.92;0.85;1.0;0.92","H","(172, 183);(172, 183);(172, 183);(172, 18…
YLAAALG,"2GEW;3CNJ;4REK;1N1P;1MXT;3B3R;1N4U;1N4V;1N4W;4XXG;3GYI;3GYJ","X-RAY DIFFRACTION;X-RAY DIFFRACTION;X-RAY DIFFRACTION;X-RAY DIFFRACTION;X-RAY DIFFRACTION;X-RAY DIFFRACTION;X-RAY DIFFRACTION;X-RAY DIFFRACTION;X-RAY DIFFRACTION;X-RAY DIFFRACTION;X-RAY DIFFRACTION;X-RAY DIFFRACTION","0.97;0.95;0.74;0.95;0.95;0.98;0.95;1.0;0.92;0.85;1.0;0.92","H","(232, 238);(232, 238);(232, 238);(232, 238);(2…
LGIDA,"2GEW;3CNJ;4REK;1N1P;1MXT;3B3R;1N4U;1N4V;1N4W;4XXG;3GYI;3GYJ","X-RAY DIFFRACTION;X-RAY DIFFRACTION;X-RAY DIFFRACTION;X-RAY DIFFRACTION;X-RAY DIFFRACTION;X-RAY DIFFRACTION;X-RAY DIFFRACTION;X-RAY DIFFRACTION;X-RAY DIFFRACTION;X-RAY DIFFRACTION;X-RAY DIFFRACTION;X-RAY DIFFRACTION","0.97;0.95;0.74;0.95;0.95;0.98;0.95;1.0;0.92;0.85;1.0;0.92","E","(346, 350);(346, 350);(346, 350);(346, 350);(346…
VTIQT,"2GEW;3CNJ;4REK;1N1P;1MXT;3B3R;1N4U;1N4V;1N4W;4XXG;3GYI;3GYJ","X-RAY DIFFRACTION;X-RAY DIFFRACTION;X-RAY DIFFRACTION;X-RAY DIFFRACTION;X-RAY DIFFRACTION;X-RAY DIFFRACTION;X-RAY DIFFRACTION;X-RAY DIFFRACTION;X-RAY DIFFRACTION;X-RAY DIFFRACTION;X-RAY DIFFRACTION;X-RAY DIFFRACTION","0.97;0.95;0.74;0.95;0.95;0.98;0.95;1.0;0.92;0.85;1.0;0.92","E","(242, 246);(242, 246);(242, 246);(242, 246);(242…
FLWL,"2GEW;3CNJ;4REK;1N1P;1MXT;3B3R;1N4U;1N4V;1N4W;4XXG;3GYI;3GYJ","X-RAY DIFFRACTION;X-RAY DIFFRACTION;X-RAY DIFFRACTION;X-RAY DIFFRACTION;X-RAY DIFFRACTION;X-RAY DIFFRACTION;X-RAY DIFFRACTION;X-RAY DIFFRACTION;X-RAY DIFFRACTION;X-RAY DIFFRACTION;X-RAY DIFFRACTION;X-RAY DIFFRACTION","0.97;0.95;0.74;0.95;0.95;0.98;0.95;1.0;0.92;0.85;1.0;0.92","H","(79, 82);(79, 82);(79, 82);(79, 82);(79, 82);(79,…
YGAAVSALRLGE,"2GEW;3CNJ;4REK;1N1P;1MXT;3B3R;1N4U;1N4V;1N4W;4XXG;3GYI;3GYJ","X-RAY DIFFRACTION;X-RAY DIFFRACTION;X-RAY DIFFRACTION;X-RAY DIFFRACTION;X-RAY DIFFRACTION;X-RAY DIFFRACTION;X-RAY DIFFRACTION;X-RAY DIFFRACTION;X-RAY DIFFRACTION;X-RAY DIFFRACTION;X-RAY DIFFRACTION;X-RAY DIFFRACTION","0.97;0.95;0.74;0.95;0.95;0.98;0.95;1.0;0.92;0.85;1.0;0.92","H","(20, 31);(20, 31);(20, 31);(20, 31);(20, …
YALTVEQK,"2GEW;3CNJ;4REK;1N1P;1MXT;3B3R;1N4U;1N4V;1N4W;4XXG;3GYI;3GYJ","X-RAY DIFFRACTION;X-RAY DIFFRACTION;X-RAY DIFFRACTION;X-RAY DIFFRACTION;X-RAY DIFFRACTION;X-RAY DIFFRACTION;X-RAY DIFFRACTION;X-RAY DIFFRACTION;X-RAY DIFFRACTION;X-RAY DIFFRACTION;X-RAY DIFFRACTION;X-RAY DIFFRACTION","0.97;0.95;0.74;0.95;0.95;0.98;0.95;1.0;0.92;0.85;1.0;0.92","E","(261, 268);(261, 268);(261, 268);(261, 268);(…
RDQN,"2GEW;3CNJ;4REK;1N1P;1MXT;3B3R;1N4U;1N4V;1N4W;4XXG;3GYI;3GYJ","X-RAY DIFFRACTION;X-RAY DIFFRACTION;X-RAY DIFFRACTION;X-RAY DIFFRACTION;X-RAY DIFFRACTION;X-RAY DIFFRACTION;X-RAY DIFFRACTION;X-RAY DIFFRACTION;X-RAY DIFFRACTION;X-RAY DIFFRACTION;X-RAY DIFFRACTION;X-RAY DIFFRACTION","0.97;0.95;0.74;0.95;0.95;0.98;0.95;1.0;0.92;0.85;1.0;0.92","G","(403, 406);(403, 406);(403, 406);(403, 406);(403,…
FVTITALAERNVERIIKQD,"2GEW;3CNJ;4REK;1N1P;1MXT;3B3R;1N4U;1N4V;1N4W;4XXG;3GYI;3GYJ","X-RAY DIFFRACTION;X-RAY DIFFRACTION;X-RAY DIFFRACTION;X-RAY DIFFRACTION;X-RAY DIFFRACTION;X-RAY DIFFRACTION;X-RAY DIFFRACTION;X-RAY DIFFRACTION;X-RAY DIFFRACTION;X-RAY DIFFRACTION;X-RAY DIFFRACTION;X-RAY DIFFRACTION","0.97;0.95;0.74;0.95;0.95;0.98;0.95;1.0;0.92;0.85;1.0;0.92","H","(487, 505);(487, 505);(487, 505);(…
IMTARA,"2GEW;3CNJ;4REK;1N1P;1MXT;3B3R;1N4U;1N4V;1N4W;4XXG;3GYI;3GYJ","X-RAY DIFFRACTION;X-RAY DIFFRACTION;X-RAY DIFFRACTION;X-RAY DIFFRACTION;X-RAY DIFFRACTION;X-RAY DIFFRACTION;X-RAY DIFFRACTION;X-RAY DIFFRACTION;X-RAY DIFFRACTION;X-RAY DIFFRACTION;X-RAY DIFFRACTION;X-RAY DIFFRACTION","0.97;0.95;0.74;0.95;0.95;0.98;0.95;1.0;0.92;0.85;1.0;0.92","E","(324, 329);(324, 329);(324, 329);(324, 329);(32…
FVYD,"2GEW;3CNJ;4REK;1N1P;1MXT;3B3R;1N4U;1N4V;1N4W;4XXG;3GYI;3GYJ","X-RAY DIFFRACTION;X-RAY DIFFRACTION;X-RAY DIFFRACTION;X-RAY DIFFRACTION;X-RAY DIFFRACTION;X-RAY DIFFRACTION;X-RAY DIFFRACTION;X-RAY DIFFRACTION;X-RAY DIFFRACTION;X-RAY DIFFRACTION;X-RAY DIFFRACTION;X-RAY DIFFRACTION","0.97;0.95;0.74;0.95;0.95;0.98;0.95;1.0;0.92;0.85;1.0;0.92","E","(388, 391);(388, 391);(388, 391);(388, 391);(388,…
GSLGSTELLVRARD,"2GEW;3CNJ;4REK;1N1P;1MXT;3B3R;1N4U;1N4V;1N4W;4XXG;3GYI;3GYJ","X-RAY DIFFRACTION;X-RAY DIFFRACTION;X-RAY DIFFRACTION;X-RAY DIFFRACTION;X-RAY DIFFRACTION;X-RAY DIFFRACTION;X-RAY DIFFRACTION;X-RAY DIFFRACTION;X-RAY DIFFRACTION;X-RAY DIFFRACTION;X-RAY DIFFRACTION;X-RAY DIFFRACTION","0.97;0.95;0.74;0.95;0.95;0.98;0.95;1.0;0.92;0.85;1.0;0.92","H","(290, 303);(290, 303);(290, 303);(290, …
RSYFEEI,"2GEW;3CNJ;4REK;1N1P;1MXT;3B3R;1N4U;1N4V;1N4W;4XXG;3GYI;3GYJ","X-RAY DIFFRACTION;X-RAY DIFFRACTION;X-RAY DIFFRACTION;X-RAY DIFFRACTION;X-RAY DIFFRACTION;X-RAY DIFFRACTION;X-RAY DIFFRACTION;X-RAY DIFFRACTION;X-RAY DIFFRACTION;X-RAY DIFFRACTION;X-RAY DIFFRACTION;X-RAY DIFFRACTION","0.97;0.95;0.74;0.95;0.95;0.98;0.95;1.0;0.92;0.85;1.0;0.92","H","(128, 134);(128, 134);(128, 134);(128, 134);(1…
RAKL,"2GEW;3CNJ;4REK;1N1P;1MXT;3B3R;1N4U;1N4V;1N4W;4XXG;3GYI;3GYJ","X-RAY DIFFRACTION;X-RAY DIFFRACTION;X-RAY DIFFRACTION;X-RAY DIFFRACTION;X-RAY DIFFRACTION;X-RAY DIFFRACTION;X-RAY DIFFRACTION;X-RAY DIFFRACTION;X-RAY DIFFRACTION;X-RAY DIFFRACTION;X-RAY DIFFRACTION;X-RAY DIFFRACTION","0.97;0.95;0.74;0.95;0.95;0.98;0.95;1.0;0.92;0.85;1.0;0.92","E","(396, 399);(396, 399);(396, 399);(396, 399);(396,…
SEVG,"2GEW;3CNJ;4REK;1N1P;1MXT;3B3R;1N4U;1N4V;1N4W;4XXG;3GYI;3GYJ","X-RAY DIFFRACTION;X-RAY DIFFRACTION;X-RAY DIFFRACTION;X-RAY DIFFRACTION;X-RAY DIFFRACTION;X-RAY DIFFRACTION;X-RAY DIFFRACTION;X-RAY DIFFRACTION;X-RAY DIFFRACTION;X-RAY DIFFRACTION;X-RAY DIFFRACTION;X-RAY DIFFRACTION","0.97;0.95;0.74;0.95;0.95;0.98;0.95;1.0;0.92;0.85;1.0;0.92","T","(312, 315);(312, 315);(312, 315);(312, 315);(312,…
LGKA,"2GEW;3CNJ;4REK;1N1P;1MXT;3B3R;1N4V;1N4W;5OGO;4XXG;3GYI;3GYJ","X-RAY DIFFRACTION;X-RAY DIFFRACTION;X-RAY DIFFRACTION;X-RAY DIFFRACTION;X-RAY DIFFRACTION;X-RAY DIFFRACTION;X-RAY DIFFRACTION;X-RAY DIFFRACTION;X-RAY DIFFRACTION;X-RAY DIFFRACTION;X-RAY DIFFRACTION;X-RAY DIFFRACTION","0.97;0.95;0.74;0.95;0.95;0.98;1.0;0.92;0.99;0.85;1.0;0.92","T;H","(454, 457);(454, 457);(454, 457);(454, 457);(45…
FPRANSM,"2GEW;3CNJ;4REK;4XXG;3GYJ","X-RAY DIFFRACTION;X-RAY DIFFRACTION;X-RAY DIFFRACTION;X-RAY DIFFRACTION;X-RAY DIFFRACTION","0.97;0.95;0.74;0.85;0.92","H","(148, 154);(148, 154);(148, 154);(148, 154);(148, 154)","7"
VFAEIA,"2GEW;4REK;1N1P;1MXT;1N4U;1N4V;1N4W;4XXG;3GYI;3GYJ","X-RAY DIFFRACTION;X-RAY DIFFRACTION;X-RAY DIFFRACTION;X-RAY DIFFRACTION;X-RAY DIFFRACTION;X-RAY DIFFRACTION;X-RAY DIFFRACTION;X-RAY DIFFRACTION;X-RAY DIFFRACTION;X-RAY DIFFRACTION","0.97;0.74;0.95;0.95;0.95;1.0;0.92;0.85;1.0;0.92","E","(358, 363);(358, 363);(358, 363);(358, 363);(358, 363);(358, 363);(358, 363);(358, 363);(358, 363);(358…
IMGERLCRITQESLYLALRM,"2GG2","X-RAY DIFFRACTION","1.0","H","(120, 139)","20"
TGELDRICND,"2GG2","X-RAY DIFFRACTION","1.0","H","(38, 47)","10"
HTIVVT,"2GG2","X-RAY DIFFRACTION","1.0","E","(236, 241)","6"
YIVNE,"2GG2","X-RAY DIFFRACTION","1.0","I","(48, 52)","5"
GCEI,"2GG2;2GGC","X-RAY DIFFRACTION;X-RAY DIFFRACTION","1.0;1.0","E","(244, 247);(244, 247)","4"
GRGFH,"2GG2;2GGC","X-RAY DIFFRACTION;X-RAY DIFFRACTION","1.0;1.0","S","(174, 178);(174, 178)","5"
IVNIDVTVIK,"2GG2;2GGC","X-RAY DIFFRACTION;X-RAY DIFFRACTION","1.0;1.0","E","(93, 102);(93, 102)","10"
LREIGAAIQKFVEA,"2GG2;2GGC","X-RAY DIFFRACTION;X-RAY DIFFRACTION","1.0;1.0","H","(146, 159);(146, 159)","14"
PEDIEKMRVAGRLAAEVLEMI,"2GG2;2GGC","X-RAY DIFFRACTION;X-RAY DIFFRACTION","1.0;1.0","H","(8, 28);(8, 28)","21"
FHGDTSKMFI,"2GG2;2GGC","X-RAY DIFFRACTION;X-RAY DIFFRACTION","1.0;1.0","E","(105, 114);(105, 114)","10"
CISI,"2GG2;2GGC","X-RAY DIFFRACTION;X-RAY DIFFRACTION","1.0;1.0","E","(70, 73);(70, 73)","4"
TFTI,"2GG2;2GGC","X-RAY DIFFRACTION;X-RAY DIFFRACTION","1.0;1.0","E","(200, 203);(200, 203)","4"
EEPQV,"2GG2;2GGC","X-RAY DIFFRACTION;X-RAY DIFFRACTION","1.0;1.0","E","(179, 183);(179, 183)","5"
ISIKT,"2GGC","X-RAY DIFFRACTION","1.0","P","(3, 7)","5"
ERLCRITQESLYLAL,"2GGC","X-RAY DIFFRACTION","1.0","H","(123, 137)","15"
TGELDRICNDYIVN,"2GGC","X-RAY DIFFRACTION","1.0","H","(38, 51)","14"
HTIVV,"2GGC","X-RAY DIFFRACTION","1.0","E","(236, 240)","5"
AVGN,"2GH7;2GH7;1LUQ;1LUQ;3RY2;3RY2;2F01;2F01;3WYQ;3WYQ","X-RAY DIFFRACTION;X-RAY DIFFRACTION;X-RAY DIFFRACTION;X-RAY DIFFRACTION;X-RAY DIFFRACTION;X-RAY DIFFRACTION;X-RAY DIFFRACTION;X-RAY DIFFRACTION;X-RAY DIFFRACTION;X-RAY DIFFRACTION","1.0;1.0;0.96;0.96;0.95;0.95;0.85;0.85;1.0;1.0","S","(46, 49);(46, 49);(1046, 1049);(2046, 2049);(46, 49);(46, 49);(46, 49);(46, 49);(46, 49);(46, 49)","4"
LTHRKFG,"2GUD;2GUD","X-RAY DIFFRACTION;X-RAY DIFFRACTION","0.94;0.94","E","(2, 8);(2, 8)","7"
LDAIII,"2GUD;2GUD;3LL1;3LL2","X-RAY DIFFRACTION;X-RAY DIFFRACTION;X-RAY DIFFRACTION;X-RAY DIFFRACTION","0.94;0.94;0.97;0.97","E","(29, 34);(29, 34);(29, 34);(29, 34)","6"
VHHG,"2GUD;2GUD;3LL1;3LL2","X-RAY DIFFRACTION;X-RAY DIFFRACTION;X-RAY DIFFRACTION;X-RAY DIFFRACTION","0.94;0.94;0.97;0.97","E","(37, 40);(37, 40);(37, 40);(37, 40)","4"
ISNMTIRS,"2GUD;2GUD;3LL1;3LL2","X-RAY DIFFRACTION;X-RAY DIFFRACTION;X-RAY DIFFRACTION;X-RAY DIFFRACTION","0.94;0.94;0.97;0.97","E","(58, 65);(58, 65);(58, 65);(58, 65)","8"
SANTLS,"2GUD;2GUD;3LL1;3LL2","X-RAY DIFFRACTION;X-RAY DIFFRACTION;X-RAY DIFFRACTION;X-RAY DIFFRACTION","0.94;0.94;0.97;0.97","E","(91, 96);(91, 96);(91, 96);(91, 96)","6"
SIAVRS,"2GUD;2GUD;3LL1;3LL2","X-RAY DIFFRACTION;X-RAY DIFFRACTION;X-RAY DIFFRACTION;X-RAY DIFFRACTION","0.94;0.94;0.97;0.97","E","(20, 25);(20, 25);(20, 25);(20, 25)","6"
RFGPYG,"2GUD;2GUD;3LL1;3LL2","X-RAY DIFFRACTION;X-RAY DIFFRACTION;X-RAY DIFFRACTION;X-RAY DIFFRACTION","0.94;0.94;0.97;0.97","E","(81, 86);(81, 86);(81, 86);(81, 86)","6"
IDNISFET,"2GUD;2GUD;3LL1;3LL2","X-RAY DIFFRACTION;X-RAY DIFFRACTION;X-RAY DIFFRACTION;X-RAY DIFFRACTION","0.94;0.94;0.97;0.97","E","(69, 76);(69, 76);(69, 76);(69, 76)","8"
LDSLDIYYEQ,"2GUD;2GUD;3LL2","X-RAY DIFFRACTION;X-RAY DIFFRACTION;X-RAY DIFFRACTION","0.94;0.94;0.97","E","(111, 120);(111, 120);(111, 120)","10"
VKVIQINGSA,"2GUD;2GUD;3LL2","X-RAY DIFFRACTION;X-RAY DIFFRACTION;X-RAY DIFFRACTION","0.94;0.94;0.97","E","(98, 107);(98, 107);(98, 107)","10"
GVGG,"2H3L","X-RAY DIFFRACTION","1.0","T","(1339, 1342)","4"
AKQEIRVRVE,"2H3L;2H3L","X-RAY DIFFRACTION;X-RAY DIFFRACTION","1.0;1.0","E","(1318, 1327);(1318, 1327)","10"
HGQAVSLLKT,"2H3L;2H3L","X-RAY DIFFRACTION;X-RAY DIFFRACTION","1.0;1.0","H","(1388, 1397);(1388, 1397)","10"
PASKL,"2H3L;2H3L","X-RAY DIFFRACTION;X-RAY DIFFRACTION","1.0;1.0","T","(1364, 1368);(1364, 1368)","5"
IFVTRV,"2H3L;2H3L","X-RAY DIFFRACTION;X-RAY DIFFRACTION","1.0;1.0","E","(1354, 1359);(1354, 1359)","6"
FSISG,"2H3L;2H3L","X-RAY DIFFRACTION;X-RAY DIFFRACTION","1.0;1.0","E","(1334, 1338);(1334, 1338)","5"
KIIQA,"2H3L;2H3L","X-RAY DIFFRACTION;X-RAY DIFFRACTION","1.0;1.0","E","(1374, 1378);(1374, 1378)","5"
TVELIIVREV,"2H3L;2H3L","X-RAY DIFFRACTION;X-RAY DIFFRACTION","1.0;1.0","E","(1401, 1410);(1401, 1410)","10"
GTYDYHC,"2IDU","X-RAY DIFFRACTION","0.95","E","(86, 92)","7"
HPFQRGKVVV,"2IDU","X-RAY DIFFRACTION","0.95","E","(95, 104)","10"
PLQD,"2IIM","X-RAY DIFFRACTION","1.0","T","(60, 63)","4"
WWKAQS,"2IIM","X-RAY DIFFRACTION","1.0","E","(97, 102)","6"
EGFIP,"2IIM","X-RAY DIFFRACTION","1.0","E","(108, 112)","5"
QLRILE,"2IIM","X-RAY DIFFRACTION","1.0","E","(87, 92)","6"
LDTMVTALS,"2JHF","X-RAY DIFFRACTION","1.0","H","(272, 280)","9"
FAKAKEV,"2JHF","X-RAY DIFFRACTION","1.0","H","(229, 235)","7"
FAKAKE,"2JHF","X-RAY DIFFRACTION","1.0","H","(229, 234)","6"
LDTMVTALSC,"2JHF","X-RAY DIFFRACTION","1.0","H","(272, 281)","10"
LEKV,"2JHF;2JHF","X-RAY DIFFRACTION;X-RAY DIFFRACTION","1.0;1.0","H","(166, 169);(166, 169)","4"
SKDSVPKLVADFM,"2JHF;2JHF","X-RAY DIFFRACTION;X-RAY DIFFRACTION","1.0;1.0","H","(324, 336);(324, 336)","13"
IKCKAAV,"2JHF;2JHF","X-RAY DIFFRACTION;X-RAY DIFFRACTION","1.0;1.0","E","(7, 13);(7, 13)","7"
ITHVLP,"2JHF;2JHF","X-RAY DIFFRACTION;X-RAY DIFFRACTION","1.0;1.0","E","(346, 351);(346, 351)","6"
RTILT,"2JHF;2JHF","X-RAY DIFFRACTION;X-RAY DIFFRACTION","1.0;1.0","E","(369, 373);(369, 373)","5"
FSFE,"2JHF;2JHF","X-RAY DIFFRACTION;X-RAY DIFFRACTION","1.0;1.0","E","(264, 267);(264, 267)","4"
SAVKVA,"2JHF;2JHF","X-RAY DIFFRACTION;X-RAY DIFFRACTION","1.0;1.0","I","(182, 187);(182, 187)","6"
SIEEVEV,"2JHF;2JHF","X-RAY DIFFRACTION;X-RAY DIFFRACTION","1.0;1.0","E","(22, 28);(22, 28)","7"
RVCK,"2JHF;2JHF","X-RAY DIFFRACTION;X-RAY DIFFRACTION","1.0;1.0","H","(101, 104);(101, 104)","4"
DLSM,"2JHF;2JHF","X-RAY DIFFRACTION;X-RAY DIFFRACTION","1.0;1.0","S","(115, 118);(115, 118)","4"
EVRIKMVATG,"2JHF;2JHF","X-RAY DIFFRACTION;X-RAY DIFFRACTION","1.0;1.0","E","(35, 44);(35, 44)","10"
IQEVLTEM,"2JHF;2JHF","X-RAY DIFFRACTION;X-RAY DIFFRACTION","1.0;1.0","H","(250, 257);(250, 257)","8"
TCAVF,"2JHF;2JHF","X-RAY DIFFRACTION;X-RAY DIFFRACTION","1.0;1.0","E","(194, 198);(194, 198)","5"
RSDDHVVS,"2JHF;2JHF","X-RAY DIFFRACTION;X-RAY DIFFRACTION","1.0;1.0","H","(47, 54);(47, 54)","8"
YTVVD,"2JHF;2JHF","X-RAY DIFFRACTION;X-RAY DIFFRACTION","1.0;1.0","E","(149, 153);(149, 153)","5"
MLLL,"2JHF;2JHF","X-RAY DIFFRACTION;X-RAY DIFFRACTION","1.0;1.0","H","(306, 309);(306, 309)","4"
RIIGV,"2JHF;2JHF","X-RAY DIFFRACTION;X-RAY DIFFRACTION","1.0;1.0","E","(218, 222);(218, 222)","5"
VSVI,"2JHF;2JHF","X-RAY DIFFRACTION;X-RAY DIFFRACTION","1.0;1.0","E","(288, 291);(288, 291)","4"
GFSTGYG,"2JHF;2JHF","X-RAY DIFFRACTION;X-RAY DIFFRACTION","1.0;1.0","H","(175, 181);(175, 181)","7"
TWKG,"2JHF;2JHF","X-RAY DIFFRACTION;X-RAY DIFFRACTION","1.0;1.0","E","(313, 316);(313, 316)","4"
INEGFDLLR,"2JHF;2JHF","X-RAY DIFFRACTION;X-RAY DIFFRACTION","1.0;1.0","H","(355, 363);(355, 363)","9"
AAGIVESI,"2JHF;2JHF","X-RAY DIFFRACTION;X-RAY DIFFRACTION","1.0;1.0","E","(69, 76);(69, 76)","8"
GVGLSVIMGCKA,"2JHF;2JHF","X-RAY DIFFRACTION;X-RAY DIFFRACTION","1.0;1.0","H","(202, 213);(202, 213)","12"
CLIG,"2JHF;2JHF","X-RAY DIFFRACTION;X-RAY DIFFRACTION","1.0;1.0","G","(170, 173);(170, 173)","4"
KVIP,"2JHF;2JHF","X-RAY DIFFRACTION;X-RAY DIFFRACTION","1.0;1.0","E","(88, 91);(88, 91)","4"
IDGIA,"2JJJ;1GVW","X-RAY DIFFRACTION;X-RAY DIFFRACTION","1.0;1.0","E","(214, 218);(214, 218)","5"
EWTS,"2JJJ;1GVW","X-RAY DIFFRACTION;X-RAY DIFFRACTION","1.0;1.0","E","(196, 199);(196, 199)","4"
HYNCVSS,"2NLS","X-RAY DIFFRACTION","0.98","H","(2, 8)","7"
IQGTC,"2NLS","X-RAY DIFFRACTION","0.98","E","(23, 27)","5"
YRGE,"2NLS","X-RAY DIFFRACTION","0.98","T","(28, 31)","4"
AKCC,"2NLS","X-RAY DIFFRACTION","0.98","E","(32, 35)","4"
HKAIGTVLVG,"2NMZ","X-RAY DIFFRACTION","0.97","E","(69, 78)","10"
RNLL,"2NMZ;2NMZ;5YOK;5YOK;2HS1;2HS1;3A2O;3A2O;3FX5;3FX5;3DJK;3DJK","X-RAY DIFFRACTION;X-RAY DIFFRACTION;X-RAY DIFFRACTION;X-RAY DIFFRACTION;X-RAY DIFFRACTION;X-RAY DIFFRACTION;X-RAY DIFFRACTION;X-RAY DIFFRACTION;X-RAY DIFFRACTION;X-RAY DIFFRACTION;X-RAY DIFFRACTION;X-RAY DIFFRACTION","0.97;0.97;0.85;0.85;0.84;0.84;0.88;0.88;0.93;0.93;1.0;1.0","H","(87, 90);(187, 190);(87, 90);(87, 90);(87, 90);(1…
QLKEALL,"2NMZ;2NMZ;5YOK;5YOK;2HS1;2HS1;3A2O;3A2O;3FX5;3FX5;3DJK;3DJK","X-RAY DIFFRACTION;X-RAY DIFFRACTION;X-RAY DIFFRACTION;X-RAY DIFFRACTION;X-RAY DIFFRACTION;X-RAY DIFFRACTION;X-RAY DIFFRACTION;X-RAY DIFFRACTION;X-RAY DIFFRACTION;X-RAY DIFFRACTION;X-RAY DIFFRACTION;X-RAY DIFFRACTION","0.97;0.97;0.85;0.85;0.84;0.84;0.88;0.88;0.93;0.93;1.0;1.0","E","(18, 24);(118, 124);(18, 24);(18, 24);(18, 24)…
GFIKVRQYDQIIIEI,"2NMZ;2NMZ;5YOK;5YOK;2HS1;2HS1;3A2O;3A2O;3FX5;3FX5;3DJK;3DJK","X-RAY DIFFRACTION;X-RAY DIFFRACTION;X-RAY DIFFRACTION;X-RAY DIFFRACTION;X-RAY DIFFRACTION;X-RAY DIFFRACTION;X-RAY DIFFRACTION;X-RAY DIFFRACTION;X-RAY DIFFRACTION;X-RAY DIFFRACTION;X-RAY DIFFRACTION;X-RAY DIFFRACTION","0.97;0.97;0.85;0.85;0.84;0.84;0.88;0.88;0.93;0.93;1.0;1.0","E","(52, 66);(152, 166);(52, 66);(52, 66);…
LVTIKI,"2NMZ;2NMZ;5YOK;5YOK;2HS1;2HS1;3A2O;3A2O;3FX5;3FX5;3DJK;3DJK","X-RAY DIFFRACTION;X-RAY DIFFRACTION;X-RAY DIFFRACTION;X-RAY DIFFRACTION;X-RAY DIFFRACTION;X-RAY DIFFRACTION;X-RAY DIFFRACTION;X-RAY DIFFRACTION;X-RAY DIFFRACTION;X-RAY DIFFRACTION;X-RAY DIFFRACTION;X-RAY DIFFRACTION","0.97;0.97;0.85;0.85;0.84;0.84;0.88;0.88;0.93;0.93;1.0;1.0","E","(10, 15);(110, 115);(10, 15);(10, 15);(10, 15);…
TQIG,"2NMZ;2NMZ;5YOK;5YOK;2HS1;3A2O;3A2O;3FX5;3FX5;3DJK","X-RAY DIFFRACTION;X-RAY DIFFRACTION;X-RAY DIFFRACTION;X-RAY DIFFRACTION;X-RAY DIFFRACTION;X-RAY DIFFRACTION;X-RAY DIFFRACTION;X-RAY DIFFRACTION;X-RAY DIFFRACTION;X-RAY DIFFRACTION","0.97;0.97;0.85;0.85;0.84;0.88;0.88;0.93;0.93;1.0","T","(91, 94);(191, 194);(91, 94);(91, 94);(91, 94);(91, 94);(191, 194);(91, 94);(191, 194);(191, 194)","4"
KPKMIGG,"2NMZ;5YOK;2HS1;3A2O;3FX5;3DJK","X-RAY DIFFRACTION;X-RAY DIFFRACTION;X-RAY DIFFRACTION;X-RAY DIFFRACTION;X-RAY DIFFRACTION;X-RAY DIFFRACTION","0.97;0.85;0.84;0.88;0.93;1.0","E","(43, 49);(43, 49);(43, 49);(143, 149);(143, 149);(143, 149)","7"
WKPKMIGG,"2NMZ;5YOK;2HS1;3A2O;3FX5;3DJK","X-RAY DIFFRACTION;X-RAY DIFFRACTION;X-RAY DIFFRACTION;X-RAY DIFFRACTION;X-RAY DIFFRACTION;X-RAY DIFFRACTION","0.97;0.85;0.84;0.88;0.93;1.0","E","(142, 149);(42, 49);(142, 149);(42, 49);(42, 49);(42, 49)","8"
HKAIGTVLV,"2NMZ;5YOK;5YOK;2HS1;2HS1;3A2O;3A2O;3FX5;3FX5;3DJK;3DJK","X-RAY DIFFRACTION;X-RAY DIFFRACTION;X-RAY DIFFRACTION;X-RAY DIFFRACTION;X-RAY DIFFRACTION;X-RAY DIFFRACTION;X-RAY DIFFRACTION;X-RAY DIFFRACTION;X-RAY DIFFRACTION;X-RAY DIFFRACTION;X-RAY DIFFRACTION","0.97;0.85;0.85;0.84;0.84;0.88;0.88;0.93;0.93;1.0;1.0","E","(169, 177);(69, 77);(69, 77);(69, 77);(169, 177);(69, 77);(169, 177);(69…
HAAILKPLANS,"2NRL","X-RAY DIFFRACTION","0.91","H","(78, 88)","11"
PETQ,"2NRL","X-RAY DIFFRACTION","0.91","H","(34, 37)","4"
AAVSAHGATVLKKLGELLK,"2NRL","X-RAY DIFFRACTION","0.91","H","(55, 73)","19"
HATKH,"2NRL","X-RAY DIFFRACTION","0.91","I","(89, 93)","5"
AAILKPLANSHAT,"2NX0","X-RAY DIFFRACTION","0.95","H","(79, 91)","13"
PETQKL,"2NX0","X-RAY DIFFRACTION","0.95","G","(34, 39)","6"
AAVSAHGATVLKKLGELLKA,"2NX0","X-RAY DIFFRACTION","0.95","H","(55, 74)","20"
NNFKLISEVLVKVMQEK,"2NX0;2NRL","X-RAY DIFFRACTION;X-RAY DIFFRACTION","0.95;0.91","H","(98, 114);(98, 114)","17"
YTTIGGLVLTRLFKE,"2NX0;2NRL","X-RAY DIFFRACTION;X-RAY DIFFRACTION","0.95;0.91","H","(18, 32);(18, 32)","15"
AGGQTALRNVMGIIIADLEANYKE,"2NX0;2NRL","X-RAY DIFFRACTION;X-RAY DIFFRACTION","0.95;0.91","H","(119, 142);(119, 142)","24"
GPVE,"2NX0;2NRL","X-RAY DIFFRACTION;X-RAY DIFFRACTION","0.95;0.91","H","(12, 15);(12, 15)","4"
DFDAVL,"2NX0;2NRL","X-RAY DIFFRACTION;X-RAY DIFFRACTION","0.95;0.91","H","(3, 8);(3, 8)","6"
PKFAG,"2NX0;2NRL","X-RAY DIFFRACTION;X-RAY DIFFRACTION","0.95;0.91","T","(41, 45);(41, 45)","5"
TNSLRMLQ,"2O7A","X-RAY DIFFRACTION","0.84","H","(115, 122)","8"
ETGVA,"2O7A","X-RAY DIFFRACTION","0.84","H","(108, 112)","5"
NQDVDAAVRGIL,"2O7A","X-RAY DIFFRACTION","0.84","H","(68, 79)","12"
AVRRAALINMVFQM,"2O7A;5JDT","X-RAY DIFFRACTION;X-RAY DIFFRACTION","0.84;1.0","H","(93, 106);(93, 106)","14"
IFEMLRIDE,"2O7A;5JDT","X-RAY DIFFRACTION;X-RAY DIFFRACTION","0.84;1.0","H","(173, 181);(3, 11)","9"
PNRAKRVITTFRT,"2O7A;5JDT","X-RAY DIFFRACTION;X-RAY DIFFRACTION","0.84;1.0","H","(143, 155);(143, 155)","13"
KPVYDS,"2O7A;5JDT","X-RAY DIFFRACTION;X-RAY DIFFRACTION","0.84;1.0","H","(85, 90);(85, 90)","6"
WDEAAVNL,"2O7A;5JDT","X-RAY DIFFRACTION;X-RAY DIFFRACTION","0.84;1.0","H","(126, 133);(126, 133)","8"
RWYNQ,"2O7A;5JDT","X-RAY DIFFRACTION;X-RAY DIFFRACTION","0.84;1.0","H","(137, 141);(137, 141)","5"
LEPDDA,"2OFR","X-RAY DIFFRACTION","1.0","S","(31, 36)","6"
GDLYAVLN,"2OFR","X-RAY DIFFRACTION","1.0","E","(131, 138)","8"
KYTAN,"2OFR;1YWA;1YWB;2AT0;2AT8;1SY3","X-RAY DIFFRACTION;X-RAY DIFFRACTION;X-RAY DIFFRACTION;X-RAY DIFFRACTION;X-RAY DIFFRACTION;X-RAY DIFFRACTION","1.0;0.89;0.97;1.0;1.0;1.0","E","(81, 85);(81, 85);(81, 85);(81, 85);(81, 85);(81, 85)","5"
VKVPT,"2P5K","X-RAY DIFFRACTION","1.0","E","(51, 55)","5"
SYKYS,"2P5K","X-RAY DIFFRACTION","1.0","E","(59, 63)","5"
QDELVDMLKQ,"2P5K","X-RAY DIFFRACTION","1.0","H","(22, 31)","10"
KGQRHIKIREIITS,"2P5K","X-RAY DIFFRACTION","1.0","H","(3, 16)","14"
QATVSRDIKEL,"2P5K","X-RAY DIFFRACTION","1.0","H","(38, 48)","11"
ENEVGVAIQEKLRE,"2PFH","X-RAY DIFFRACTION","0.85","H","(51, 64)","14"
GAIFQAHCA,"2PL7;2PL7","X-RAY DIFFRACTION;X-RAY DIFFRACTION","1.0;1.0","H","(36, 44);(36, 44)","9"
RGWEEGV,"2PPN","X-RAY DIFFRACTION","0.92","H","(57, 63)","7"
SRDR,"2PPN;2PPP","X-RAY DIFFRACTION;X-RAY DIFFRACTION","0.92;0.94","H","(39, 42);(39, 42)","4"
TCVVHYTGML,"2PPN;2PPP","X-RAY DIFFRACTION;X-RAY DIFFRACTION","0.92;0.94","E","(21, 30);(21, 30)","10"
FKFM,"2PPN;2PPP","X-RAY DIFFRACTION;X-RAY DIFFRACTION","0.92;0.94","E","(46, 49);(46, 49)","4"
VQVETIS,"2PPN;2PPP;6YF3","X-RAY DIFFRACTION;X-RAY DIFFRACTION;X-RAY DIFFRACTION","0.92;0.94;1.0","E","(2, 8);(2, 8);(2, 8)","7"
RAKLTI,"2PPN;2PPP;6YF3","X-RAY DIFFRACTION;X-RAY DIFFRACTION;X-RAY DIFFRACTION","0.92;0.94;1.0","E","(71, 76);(71, 76);(71, 76)","6"
LVFDVELLKL,"2PPN;2PPP;6YF3","X-RAY DIFFRACTION;X-RAY DIFFRACTION;X-RAY DIFFRACTION","0.92;0.94;1.0","E","(97, 106);(97, 106);(97, 106)","10"
AYGAT,"2PPN;2PPP;6YF3","X-RAY DIFFRACTION;X-RAY DIFFRACTION;X-RAY DIFFRACTION","0.92;0.94;1.0","T","(81, 85);(81, 85);(81, 85)","5"
KFDS,"2PPN;2PPP;7APS;7APS;7APW;6YF3;4DRQ;5OBK;3O5P;3O5Q;6TX6","X-RAY DIFFRACTION;X-RAY DIFFRACTION;X-RAY DIFFRACTION;X-RAY DIFFRACTION;X-RAY DIFFRACTION;X-RAY DIFFRACTION;X-RAY DIFFRACTION;X-RAY DIFFRACTION;X-RAY DIFFRACTION;X-RAY DIFFRACTION;X-RAY DIFFRACTION","0.92;0.94;0.94;0.94;0.89;1.0;1.0;1.0;1.0;0.96;0.98","E","(35, 38);(35, 38);(66, 69);(66, 69);(66, 69);(35, 38);(66, 69);(66, 69);(66, 69…
RGWQEGVA,"2PPP","X-RAY DIFFRACTION","0.94","H","(57, 64)","8"
DADVAAALAA,"2PVB","X-RAY DIFFRACTION","0.91","H","(8, 17)","10"
VDEFAAMIK,"2PVB","X-RAY DIFFRACTION","0.91","H","(99, 107)","9"
DAETKAFLADG,"2PVB","X-RAY DIFFRACTION","0.91","H","(79, 89)","11"
EDELK,"2PVB","X-RAY DIFFRACTION","0.91","H","(60, 64)","5"
LDDVKKAFYVI,"2PVB","X-RAY DIFFRACTION","0.91","H","(40, 50)","11"
FLQN,"2PVB","X-RAY DIFFRACTION","0.91","G","(66, 69)","4"
HKEFFAKV,"2PVB","X-RAY DIFFRACTION","0.91","H","(26, 33)","8"
RALT,"2PVB;5HB7","X-RAY DIFFRACTION;X-RAY DIFFRACTION","0.91;0.819","P","(75, 78);(189, 192)","4"
KICG,"2PYA;1YK4","X-RAY DIFFRACTION;X-RAY DIFFRACTION","0.86;0.69","S","(7, 10);(7, 10)","4"
KLSC,"2PYA;1YK4","X-RAY DIFFRACTION;X-RAY DIFFRACTION","0.86;0.69","E","(3, 6);(3, 6)","4"
FERI,"2PYA;1YK4","X-RAY DIFFRACTION;X-RAY DIFFRACTION","0.86;0.69","E","(49, 52);(49, 52)","4"
KVAFNFVQQ,"2QCP;3E6Z","X-RAY DIFFRACTION;X-RAY DIFFRACTION","1.0;1.0","E","(67, 75);(67, 75)","9"
MTMRFT,"2QCP;3E6Z","X-RAY DIFFRACTION;X-RAY DIFFRACTION","1.0;1.0","E","(47, 52);(47, 52)","6"
ISATGVVKGID,"2QCP;3E6Z","X-RAY DIFFRACTION;X-RAY DIFFRACTION","1.0;1.0","E","(16, 26);(16, 26)","11"
KITIHH,"2QCP;3E6Z","X-RAY DIFFRACTION;X-RAY DIFFRACTION","1.0;1.0","E","(31, 36);(31, 36)","6"
LESK,"2QCP;3E6Z","X-RAY DIFFRACTION;X-RAY DIFFRACTION","1.0;1.0","T","(27, 30);(27, 30)","4"
LSLLQDIKV,"2QCP;3E6Z","X-RAY DIFFRACTION;X-RAY DIFFRACTION","1.0;1.0","E","(78, 86);(78, 86)","9"
LGEA,"2QDV;2QDW;2IDQ;2IDS;2IDT;2IDU;2OV0","X-RAY DIFFRACTION;X-RAY DIFFRACTION;X-RAY DIFFRACTION;X-RAY DIFFRACTION;X-RAY DIFFRACTION;X-RAY DIFFRACTION;X-RAY DIFFRACTION","0.89;0.92;0.9;1.0;1.0;0.95;0.75","S","(62, 65);(62, 65);(62, 65);(62, 65);(62, 65);(62, 65);(62, 65)","4"
KPDP,"2QSK","X-RAY DIFFRACTION","1.0","S","(44, 47)","4"
KSFR,"2QXI","X-RAY DIFFRACTION","1.0","E","(87, 90)","4"
TCTVSG,"2QXI","X-RAY DIFFRACTION","1.0","E","(135, 140)","6"
WVLT,"2QXI","X-RAY DIFFRACTION","1.0","E","(51, 54)","4"
MCVDVKLI,"2QXI","X-RAY DIFFRACTION","1.0","E","(156, 163)","8"
MLVK,"2QXI","X-RAY DIFFRACTION","1.0","E","(104, 107)","4"
YTVHL,"2QXI","X-RAY DIFFRACTION","1.0","E","(63, 67)","5"
MLCAG,"2QXI","X-RAY DIFFRACTION","1.0","E","(180, 184)","5"
QLHCGGVLVN,"2QXI","X-RAY DIFFRACTION","1.0","E","(39, 48)","10"
QVALLS,"2QXI","X-RAY DIFFRACTION","1.0","E","(30, 35)","6"
PQDCTKVY,"2QXI","X-RAY DIFFRACTION","1.0","H","(165, 172)","8"
GVYTQ,"2QXI","X-RAY DIFFRACTION","1.0","E","(226, 230)","5"
PLVC,"2QXI","X-RAY DIFFRACTION","1.0","E","(198, 201)","4"
TKWINDTMKK,"2QXI","X-RAY DIFFRACTION","1.0","H","(235, 244)","10"
TTSPD,"2QXI","X-RAY DIFFRACTION","1.0","S","(144, 148)","5"
QRIKA,"2QXI","X-RAY DIFFRACTION","1.0","E","(79, 83)","5"
TLQGLVSW,"2QXI","X-RAY DIFFRACTION","1.0","E","(208, 215)","8"
VQIYP,"2RH2","X-RAY DIFFRACTION","0.96","E","(66, 70)","5"
KSGA,"2RH2","X-RAY DIFFRACTION","0.96","S","(33, 36)","4"
GYAVES,"2RH2","X-RAY DIFFRACTION","0.96","E","(54, 59)","6"
RVRK,"2RH2","X-RAY DIFFRACTION","0.96","E","(29, 32)","4"
QGQIVGWY,"2RH2","X-RAY DIFFRACTION","0.96","E","(39, 46)","8"
VGRALF,"2UU8;1NLS","X-RAY DIFFRACTION;X-RAY DIFFRACTION","0.94;0.94","E","(170, 175);(170, 175)","6"
VGTAHIIYN,"2UU8;1NLS","X-RAY DIFFRACTION;X-RAY DIFFRACTION","0.94;0.94","E","(47, 55);(47, 55)","9"
GIAFFIS,"2UU8;1NLS","X-RAY DIFFRACTION;X-RAY DIFFRACTION","0.94;0.94","E","(209, 215);(209, 215)","7"
KTAK,"2UU8;1NLS","X-RAY DIFFRACTION;X-RAY DIFFRACTION","0.94;0.94","E","(36, 39);(36, 39)","4"
SVDK,"2UU8;1NLS","X-RAY DIFFRACTION;X-RAY DIFFRACTION","0.94;0.94","T","(56, 59);(56, 59)","4"
NSTH,"2UU8;1NLS","X-RAY DIFFRACTION;X-RAY DIFFRACTION","0.94;0.94","S","(118, 121);(118, 121)","4"
WVRVGLSAS,"2UU8;1NLS","X-RAY DIFFRACTION;X-RAY DIFFRACTION","0.94;0.94","E","(88, 96);(88, 96)","9"
IVAVELD,"2UU8;1NLS","X-RAY DIFFRACTION;X-RAY DIFFRACTION","0.94;0.94","E","(4, 10);(4, 10)","7"
TILSWSFTSKLKS,"2UU8;1NLS","X-RAY DIFFRACTION;X-RAY DIFFRACTION","0.94;0.94","E","(105, 117);(105, 117)","13"
TNALHFMF,"2UU8;1NLS","X-RAY DIFFRACTION;X-RAY DIFFRACTION","0.94;0.94","E","(123, 130);(123, 130)","8"
HIGIDI,"2UU8;1NLS","X-RAY DIFFRACTION;X-RAY DIFFRACTION","0.94;0.94","E","(24, 29);(24, 29)","6"
ATVSYD,"2UU8;1NLS","X-RAY DIFFRACTION;X-RAY DIFFRACTION","0.94;0.94","E","(73, 78);(73, 78)","6"
TTGT,"2UU8;1NLS","X-RAY DIFFRACTION;X-RAY DIFFRACTION","0.94;0.94","E","(147, 150);(147, 150)","4"
AVVASFEATFTFL,"2UU8;1NLS","X-RAY DIFFRACTION;X-RAY DIFFRACTION","0.94;0.94","E","(186, 198);(186, 198)","13"
LILQG,"2UU8;1NLS","X-RAY DIFFRACTION;X-RAY DIFFRACTION","0.94;0.94","E","(140, 144);(140, 144)","5"
PDSH,"2UU8;1NLS","X-RAY DIFFRACTION;X-RAY DIFFRACTION","0.94;0.94","S","(202, 205);(202, 205)","4"
KSVR,"2UU8;1NLS","X-RAY DIFFRACTION;X-RAY DIFFRACTION","0.94;0.94","S","(30, 33);(30, 33)","4"
RLSAVVS,"2UU8;1NLS","X-RAY DIFFRACTION;X-RAY DIFFRACTION","0.94;0.94","E","(60, 66);(60, 66)","7"
LEKY,"2V1M","X-RAY DIFFRACTION","1.0","G","(26, 29)","4"
EAEIKKFVTEKY,"2V1M","X-RAY DIFFRACTION","1.0","H","(83, 94)","12"
PYDI,"2V1M","X-RAY DIFFRACTION","1.0","G","(155, 158)","4"
EGDIMELLE,"2V1M","X-RAY DIFFRACTION","1.0","H","(159, 167)","9"
PVKRY,"2V1M","X-RAY DIFFRACTION","1.0","E","(145, 149)","5"
DLYKFLKSR,"2V1M","X-RAY DIFFRACTION","1.0","H","(113, 121)","9"
LRILAFP,"2V1M","X-RAY DIFFRACTION","1.0","E","(65, 71)","7"
TDKNYRQLQEMHTRL,"2V1M","X-RAY DIFFRACTION","1.0","H","(46, 60)","15"
VCLIVNV,"2V1M","X-RAY DIFFRACTION","1.0","E","(33, 39)","7"
KFLV,"2V1M","X-RAY DIFFRACTION","1.0","E","(136, 139)","4"
MPILKD,"2VXN","X-RAY DIFFRACTION","0.82","H","(80, 85)","6"
AATLY,"2VXN;1N55;2Y61","X-RAY DIFFRACTION;X-RAY DIFFRACTION;X-RAY DIFFRACTION","0.82;0.83;0.99","H","(219, 223);(219, 223);(1219, 1223)","5"
SERRTY,"2VXN;1N55;2Y61","X-RAY DIFFRACTION;X-RAY DIFFRACTION;X-RAY DIFFRACTION","0.82;0.83;0.99","H","(96, 101);(96, 101);(1096, 1101)","6"
QCVVA,"2VXN;1N55;2Y61","X-RAY DIFFRACTION;X-RAY DIFFRACTION;X-RAY DIFFRACTION","0.82;0.83;0.99","E","(38, 42);(38, 42);(1038, 1042)","5"
YVISA,"2VXN;1N55;2Y61","X-RAY DIFFRACTION;X-RAY DIFFRACTION;X-RAY DIFFRACTION","0.82;0.83;0.99","E","(60, 64);(60, 64);(1060, 1064)","5"
GASL,"2VXN;1N55;2Y61","X-RAY DIFFRACTION;X-RAY DIFFRACTION;X-RAY DIFFRACTION","0.82;0.83;0.99","G","(235, 238);(235, 238);(1235, 1238)","4"
VVLAY,"2VXN;1N55;2Y61","X-RAY DIFFRACTION;X-RAY DIFFRACTION;X-RAY DIFFRACTION","0.82;0.83;0.99","E","(162, 166);(162, 166);(1162, 1166)","5"
TAKVVLSQTSAIA,"2VXN;1N55;2Y61","X-RAY DIFFRACTION;X-RAY DIFFRACTION;X-RAY DIFFRACTION","0.82;0.83;0.99","H","(139, 151);(139, 151);(1139, 1151)","13"
LQQRE,"2VXN;1N55;2Y61","X-RAY DIFFRACTION;X-RAY DIFFRACTION;X-RAY DIFFRACTION","0.82;0.83;0.99","H","(131, 135);(131, 135);(1131, 1135)","5"
TASIEKLVQVFNE,"2VXN;1N55;2Y61","X-RAY DIFFRACTION;X-RAY DIFFRACTION;X-RAY DIFFRACTION","0.82;0.83;0.99","H","(18, 30);(18, 30);(1018, 1030)","13"
IPLVQAK,"2VXN;1N55;2Y61","X-RAY DIFFRACTION;X-RAY DIFFRACTION;X-RAY DIFFRACTION","0.82;0.83;0.99","H","(48, 54);(48, 54);(1048, 1054)","7"
FRDIID,"2VXN;1N55;2Y61","X-RAY DIFFRACTION;X-RAY DIFFRACTION;X-RAY DIFFRACTION","0.82;0.83;0.99","H","(242, 247);(242, 247);(1242, 1247)","6"
MVIACI,"2VXN;1N55;2Y61","X-RAY DIFFRACTION;X-RAY DIFFRACTION;X-RAY DIFFRACTION","0.82;0.83;0.99","E","(122, 127);(122, 127);(1122, 1127)","6"
TDVAAK,"2VXN;1N55;2Y61","X-RAY DIFFRACTION;X-RAY DIFFRACTION;X-RAY DIFFRACTION","0.82;0.83;0.99","H","(200, 205);(200, 205);(1200, 1205)","6"
GFLV,"2VXN;1N55;2Y61","X-RAY DIFFRACTION;X-RAY DIFFRACTION;X-RAY DIFFRACTION","0.82;0.83;0.99","E","(230, 233);(230, 233);(1230, 1233)","4"
PEQAQEVHLLLRKWVSEN,"2VXN;1N55;2Y61","X-RAY DIFFRACTION;X-RAY DIFFRACTION;X-RAY DIFFRACTION","0.82;0.83;0.99","H","(180, 197);(180, 197);(1180, 1197)","18"
KPQP,"2VXN;1N55;2Y61","X-RAY DIFFRACTION;X-RAY DIFFRACTION;X-RAY DIFFRACTION","0.82;0.83;0.99","P","(3, 6);(3, 6);(1003, 1006)","4"
DEIVAQKVSEACK,"2VXN;1N55;2Y61","X-RAY DIFFRACTION;X-RAY DIFFRACTION;X-RAY DIFFRACTION","0.82;0.83;0.99","H","(106, 118);(106, 118);(1106, 1118)","13"
WVIL,"2VXN;1N55;2Y61","X-RAY DIFFRACTION;X-RAY DIFFRACTION;X-RAY DIFFRACTION","0.82;0.83;0.99","E","(90, 93);(90, 93);(1090, 1093)","4"
IAAAN,"2VXN;1N55;2Y61","X-RAY DIFFRACTION;X-RAY DIFFRACTION;X-RAY DIFFRACTION","0.82;0.83;0.99","E","(7, 11);(7, 11);(1007, 1011)","5"
RILYG,"2VXN;1N55;2Y61","X-RAY DIFFRACTION;X-RAY DIFFRACTION;X-RAY DIFFRACTION","0.82;0.83;0.99","E","(207, 211);(207, 211);(1207, 1211)","5"
IGTG,"2VXN;1N55;2Y61","X-RAY DIFFRACTION;X-RAY DIFFRACTION;X-RAY DIFFRACTION","0.82;0.83;0.99","S","(172, 175);(172, 175);(1172, 1175)","4"
DAWNQ,"2VXN;2Y61","X-RAY DIFFRACTION;X-RAY DIFFRACTION","0.82;0.99","G","(157, 161);(1157, 1161)","5"
FHRVV,"2WFI","X-RAY DIFFRACTION","0.75","E","(65, 69)","5"
MVQG,"2WFI;2WFJ","X-RAY DIFFRACTION;X-RAY DIFFRACTION","0.75;0.75","E","(73, 76);(73, 76)","4"
QEVVREIE,"2WFI;2WFJ","X-RAY DIFFRACTION;X-RAY DIFFRACTION","0.75;0.75","H","(148, 155);(148, 155)","8"
GNGR,"2WFI;2WFJ","X-RAY DIFFRACTION;X-RAY DIFFRACTION","0.75;0.75","S","(82, 85);(82, 85)","4"
PKTCENFRCLCT,"2WFI;2WFJ","X-RAY DIFFRACTION;X-RAY DIFFRACTION","0.75;0.75","H","(34, 45);(34, 45)","12"
QPAGRVVFEL,"2WFI;2WFJ","X-RAY DIFFRACTION;X-RAY DIFFRACTION","0.75;0.75","E","(19, 28);(19, 28)","10"
LLSM,"2WFI;2WFJ","X-RAY DIFFRACTION;X-RAY DIFFRACTION","0.75;0.75","E","(109, 112);(109, 112)","4"
VFGQVIS,"2WFI;2WFJ","X-RAY DIFFRACTION;X-RAY DIFFRACTION","0.75;0.75","E","(140, 146);(140, 146)","7"
RCFFDIAI,"2WFI;2WFJ","X-RAY DIFFRACTION;X-RAY DIFFRACTION","0.75;0.75","E","(9, 16);(9, 16)","8"
VRILSCGE,"2WFI;2WFJ","X-RAY DIFFRACTION;X-RAY DIFFRACTION","0.75;0.75","E","(169, 176);(169, 176)","8"
FFIT,"2WFI;2WFJ","X-RAY DIFFRACTION;X-RAY DIFFRACTION","0.75;0.75","E","(124, 127);(124, 127)","4"
GIKVNFKTRHN,"2WUR","X-RAY DIFFRACTION","0.9","E","(160, 170)","11"
GEELF,"2WUR","X-RAY DIFFRACTION","0.9","G","(4, 8)","5"
NVYIMAD,"2WUR","X-RAY DIFFRACTION","0.9","E","(149, 155)","7"
IGDG,"2WUR;6L27","X-RAY DIFFRACTION;X-RAY DIFFRACTION","0.9;0.77","S","(188, 191);(188, 191)","4"
YVQERTIFF,"2WUR;6L27","X-RAY DIFFRACTION;X-RAY DIFFRACTION","0.9;0.77","E","(92, 100);(92, 100)","9"
VADVSIED,"2WYT","X-RAY DIFFRACTION","1.0","E","(94, 101)","8"
KAVCVLKG,"2WYT","X-RAY DIFFRACTION","1.0","E","(3, 10)","8"
GCTSA,"2WYT;2WYT","X-RAY DIFFRACTION;X-RAY DIFFRACTION","1.0;1.0","G","(56, 60);(56, 60)","5"
TLVVH,"2WYT;2WYT;4A7U;4A7U;4A7V;4A7V","X-RAY DIFFRACTION;X-RAY DIFFRACTION;X-RAY DIFFRACTION;X-RAY DIFFRACTION;X-RAY DIFFRACTION;X-RAY DIFFRACTION","1.0;1.0;0.98;0.98;1.0;1.0","E","(116, 120);(116, 120);(116, 120);(116, 120);(116, 120);(116, 120)","5"
RLACGV,"2WYT;2WYT;4A7U;4A7U;4A7V;4A7V","X-RAY DIFFRACTION;X-RAY DIFFRACTION;X-RAY DIFFRACTION;X-RAY DIFFRACTION;X-RAY DIFFRACTION;X-RAY DIFFRACTION","1.0;1.0;0.98;0.98;1.0;1.0","E","(143, 148);(143, 148);(143, 148);(143, 148);(143, 148);(143, 148)","6"
DLGNVTA,"2WYT;2WYT;4A7U;4A7U;4A7V;4A7V","X-RAY DIFFRACTION;X-RAY DIFFRACTION;X-RAY DIFFRACTION;X-RAY DIFFRACTION;X-RAY DIFFRACTION;X-RAY DIFFRACTION","1.0;1.0;0.98;0.98;1.0;1.0","E","(83, 89);(83, 89);(83, 89);(83, 89);(83, 89);(83, 89)","7"
GLHGFHVH,"2WYT;2WYT;4A7U;4A7U;4A7V;4A7V","X-RAY DIFFRACTION;X-RAY DIFFRACTION;X-RAY DIFFRACTION;X-RAY DIFFRACTION;X-RAY DIFFRACTION;X-RAY DIFFRACTION","1.0;1.0;0.98;0.98;1.0;1.0","E","(41, 48);(41, 48);(41, 48);(41, 48);(41, 48);(41, 48)","8"
VKVWGSIK,"2WYT;2WYT;4A7U;4A7U;4A7V;4A7V","X-RAY DIFFRACTION;X-RAY DIFFRACTION;X-RAY DIFFRACTION;X-RAY DIFFRACTION;X-RAY DIFFRACTION;X-RAY DIFFRACTION","1.0;1.0;0.98;0.98;1.0;1.0","E","(29, 36);(29, 36);(29, 36);(29, 36);(29, 36);(29, 36)","8"
STKT,"2WYT;4A7U","X-RAY DIFFRACTION;X-RAY DIFFRACTION","1.0;0.98","H","(134, 137);(134, 137)","4"
ADVSIED,"2WYT;4A7U;4A7U;4A7V;4A7V","X-RAY DIFFRACTION;X-RAY DIFFRACTION;X-RAY DIFFRACTION;X-RAY DIFFRACTION;X-RAY DIFFRACTION","1.0;0.98;0.98;1.0;1.0","E","(95, 101);(95, 101);(95, 101);(95, 101);(95, 101)","7"
TKAVCVL,"2WYT;4A7U;4A7V","X-RAY DIFFRACTION;X-RAY DIFFRACTION;X-RAY DIFFRACTION","1.0;0.98;1.0","E","(2, 8);(2, 8);(2, 8)","7"
QGIINFEQ,"2WYT;4A7U;4A7V","X-RAY DIFFRACTION;X-RAY DIFFRACTION;X-RAY DIFFRACTION","1.0;0.98;1.0","E","(15, 22);(15, 22);(15, 22)","8"
EEST,"2WYT;4A7U;4A7V","X-RAY DIFFRACTION;X-RAY DIFFRACTION;X-RAY DIFFRACTION","1.0;0.98;1.0","G","(132, 135);(132, 135);(132, 135)","4"
VQGIINFEQ,"2WYT;4A7U;4A7V","X-RAY DIFFRACTION;X-RAY DIFFRACTION;X-RAY DIFFRACTION","1.0;0.98;1.0","E","(14, 22);(14, 22);(14, 22)","9"
KTGN,"2WYT;4A7U;4A7V;4A7V","X-RAY DIFFRACTION;X-RAY DIFFRACTION;X-RAY DIFFRACTION;X-RAY DIFFRACTION","1.0;0.98;1.0;1.0","T","(136, 139);(136, 139);(136, 139);(136, 139)","4"
HTELWVH,"2X46","X-RAY DIFFRACTION","1.0","E","(117, 123)","7"
CDVVKH,"2X46","X-RAY DIFFRACTION","1.0","E","(109, 114)","6"
CCDKKFTETR,"2X46","X-RAY DIFFRACTION","1.0","H","(134, 143)","10"
YWLKQT,"2X46","X-RAY DIFFRACTION","1.0","E","(37, 42)","6"
ENTK,"2X46","X-RAY DIFFRACTION","1.0","T","(60, 63)","4"
YVKGTDFK,"2X46","X-RAY DIFFRACTION","1.0","E","(52, 59)","8"
DIVV,"2X46","X-RAY DIFFRACTION","1.0","E","(91, 94)","4"
DTSTVIYT,"2X46","X-RAY DIFFRACTION","1.0","E","(97, 104)","8"
AWTSIK,"2X46","X-RAY DIFFRACTION","1.0","H","(25, 30)","6"
TATYTYG,"2X46","X-RAY DIFFRACTION","1.0","E","(64, 70)","7"
SINF,"2XFR","X-RAY DIFFRACTION","0.97","E","(336, 339)","4"
SAYKQLFELVQK,"2XFR","X-RAY DIFFRACTION","0.97","H","(68, 79)","12"
VACE,"2XFR","X-RAY DIFFRACTION","0.97","E","(375, 378)","4"
PTAYNTILRNA,"2XFR","X-RAY DIFFRACTION","0.97","H","(386, 396)","11"
IVDIEV,"2XFR","X-RAY DIFFRACTION","0.97","E","(172, 177)","6"
QPFP,"2XFR","X-RAY DIFFRACTION","0.97","P","(476, 479)","4"
NQLV,"2XFR","X-RAY DIFFRACTION","0.97","T","(421, 424)","4"
WWYK,"2XFR","X-RAY DIFFRACTION","0.97","T","(299, 302)","4"
AVQMYADYMTSFRENMKEFLD,"2XFR","X-RAY DIFFRACTION","0.97","H","(148, 168)","21"
KLQAIMS,"2XFR","X-RAY DIFFRACTION","0.97","E","(83, 89)","7"
QVYVM,"2XFR","X-RAY DIFFRACTION","0.97","E","(11, 15)","5"
IEMIL,"2XFR","X-RAY DIFFRACTION","0.97","H","(464, 468)","5"
PEELVQQVLSAGWR,"2XFR","X-RAY DIFFRACTION","0.97","H","(357, 370)","14"
GFTY,"2XFR","X-RAY DIFFRACTION","0.97","E","(413, 416)","4"
QWVRDVGTR,"2XFR","X-RAY DIFFRACTION","0.97","H","(107, 115)","9"
RNIEYL,"2XFR","X-RAY DIFFRACTION","0.97","E","(128, 133)","6"
EKGRFFLAWYSNNLIKHGDRILDEANKVF,"2XFR","X-RAY DIFFRACTION","0.97","H","(255, 283)","29"
APLPRS,"2XFR","X-RAY DIFFRACTION","0.97","P","(453, 458)","6"
GVMVDVW,"2XFR","X-RAY DIFFRACTION","0.97","E","(47, 53)","7"
WGLV,"2XFR","X-RAY DIFFRACTION","0.97","H","(54, 57)","4"
GQNYANFKTFVDRM,"2XFR","X-RAY DIFFRACTION","0.97","H","(426, 439)","14"
QLAIK,"2XFR","X-RAY DIFFRACTION","0.97","E","(289, 293)","5"
GDELRAQLRKLVE,"2XFR","X-RAY DIFFRACTION","0.97","H","(30, 42)","13"
RTIARMLK,"2XFR","X-RAY DIFFRACTION","0.97","H","(324, 331)","8"
KYLQADFKAAAAA,"2XFR","X-RAY DIFFRACTION","0.97","H","(209, 221)","13"
AAELTA,"2XFR","X-RAY DIFFRACTION","0.97","H","(307, 312)","6"
GYAS,"2XJP","X-RAY DIFFRACTION","0.95","G","(63, 66)","4"
TGTVYM,"2XJP","X-RAY DIFFRACTION","0.95","E","(205, 210)","6"
SAILSV,"2XJP","X-RAY DIFFRACTION","0.95","E","(162, 167)","6"
PCVS,"2XJP","X-RAY DIFFRACTION","0.95","E","(86, 89)","4"
ISVE,"2XJP","X-RAY DIFFRACTION","0.95","E","(233, 236)","4"
KLGSVGGQ,"2XJP","X-RAY DIFFRACTION","0.95","E","(69, 76)","8"
VTLEMTGYF,"2XJP","X-RAY DIFFRACTION","0.95","E","(136, 144)","9"
AAYMA,"2XJP","X-RAY DIFFRACTION","0.95","H","(57, 61)","5"
GSYTFSF,"2XJP","X-RAY DIFFRACTION","0.95","E","(150, 156)","7"
YPLKVVYSN,"2XJP","X-RAY DIFFRACTION","0.95","E","(216, 224)","9"
DLFG,"2XJP","X-RAY DIFFRACTION","0.95","T","(125, 128)","4"
GTFP,"2XJP","X-RAY DIFFRACTION","0.95","E","(92, 95)","4"
MNINFYQ,"2XJP","X-RAY DIFFRACTION","0.95","E","(39, 45)","7"
NTCRC,"2XTT","X-RAY DIFFRACTION","0.93","E","(15, 19)","5"
TKKQ,"2XTT","X-RAY DIFFRACTION","0.93","E","(9, 12)","4"
WACT,"2XTT","X-RAY DIFFRACTION","0.93","E","(25, 28)","4"
KLQGIVSWG,"2XTT","X-RAY DIFFRACTION","0.93","E","(204, 216)","9"
AASL,"2XTT;6YIV;6YIW;6SY3","X-RAY DIFFRACTION;X-RAY DIFFRACTION;X-RAY DIFFRACTION;X-RAY DIFFRACTION","0.93;0.95;0.97;0.95","P","(111, 114);(111, 114);(111, 114);(111, 114)","4"
EKALMKAVAT,"2XU3","X-RAY DIFFRACTION","0.9","H","(119, 128)","10"
HGVLVVGYGF,"2XU3;5MAJ","X-RAY DIFFRACTION;X-RAY DIFFRACTION","0.9;1.0","E","(163, 172);(163, 172)","10"
KYWLVK,"2XU3;5MAJ","X-RAY DIFFRACTION;X-RAY DIFFRACTION","0.9;1.0","E","(181, 186);(181, 186)","6"
GPQG,"2XU3;7RWG","X-RAY DIFFRACTION;X-RAY DIFFRACTION","0.9;0.97","T;H","(58, 61);(254, 257)","4"
PEDAVKYRQSALTLMASHFG,"2YKZ;3ZQV","X-RAY DIFFRACTION;X-RAY DIFFRACTION","0.84;0.84","H","(5, 24);(5, 24)","20"
AVQIKANVEVLKTLS,"2YKZ;3ZQV","X-RAY DIFFRACTION;X-RAY DIFFRACTION","0.84;0.84","H","(38, 52);(38, 52)","15"
PEDAVKYRQSAATLMASHFG,"2YL0","X-RAY DIFFRACTION","0.95","H","(5, 24)","20"
PWAA,"2YL0","X-RAY DIFFRACTION","0.95","G","(55, 58)","4"
PKAPA,"2YYX","X-RAY DIFFRACTION","1.0","P","(2, 6)","5"
AYHAMH,"2YYX","X-RAY DIFFRACTION","1.0","H","(65, 70)","6"
KTKQ,"2YYX;1J0P;2EWI;2EWK","X-RAY DIFFRACTION;X-RAY DIFFRACTION;X-RAY DIFFRACTION;X-RAY DIFFRACTION","1.0;0.91;1.0;1.0","S","(13, 16);(13, 16);(13, 16);(13, 16)","4"
CKGSKC,"2YYX;1J0P;2EWI;2EWK","X-RAY DIFFRACTION;X-RAY DIFFRACTION;X-RAY DIFFRACTION;X-RAY DIFFRACTION","1.0;0.91;1.0;1.0","S","(100, 105);(100, 105);(100, 105);(100, 105)","6"
CVGCHLETA,"2YYX;1J0P;2EWI;2EWK","X-RAY DIFFRACTION;X-RAY DIFFRACTION;X-RAY DIFFRACTION;X-RAY DIFFRACTION","1.0;0.91;1.0;1.0","H","(79, 87);(79, 87);(79, 87);(79, 87)","9"
AAKKKELT,"2YYX;1J0P;2EWI;2EWK","X-RAY DIFFRACTION;X-RAY DIFFRACTION;X-RAY DIFFRACTION;X-RAY DIFFRACTION","1.0;0.91;1.0;1.0","H","(91, 98);(91, 98);(91, 98);(91, 98)","8"
CGDC,"2YYX;2EWK","X-RAY DIFFRACTION;X-RAY DIFFRACTION","1.0;1.0","H","(30, 33);(30, 33)","4"
VITDCGQ,"2Z6W","X-RAY DIFFRACTION","0.96","E","(157, 163)","7"
MDVVKKIE,"2Z6W","X-RAY DIFFRACTION","0.96","H","(136, 143)","8"
LALEIER,"2ZPM","X-RAY DIFFRACTION","0.98","E","(272, 278)","7"
SPLSLTL,"2ZPM","X-RAY DIFFRACTION","0.98","E","(281, 287)","7"
TTNDIAVIW,"2ZQ7","X-RAY DIFFRACTION","0.94","E","(243, 251)","9"
LAELGAAALQ,"2ZQ7","X-RAY DIFFRACTION","0.94","H","(119, 128)","10"
VVGDKTGSG,"2ZQ7","X-RAY DIFFRACTION","0.94","E","(230, 238)","9"
AEKH,"2ZQ7;2ZQA","X-RAY DIFFRACTION;X-RAY DIFFRACTION","0.94;0.95","G","(109, 112);(109, 112)","4"
SQILY,"2ZQ7;2ZQA","X-RAY DIFFRACTION;X-RAY DIFFRACTION","0.94;0.95","E","(55, 60);(55, 60)","5"
IRAG,"2ZQ7;2ZQA","X-RAY DIFFRACTION;X-RAY DIFFRACTION","0.94;0.95","G","(221, 224);(221, 224)","4"
ETQRAQLVTWLK,"2ZQ7;2ZQA","X-RAY DIFFRACTION;X-RAY DIFFRACTION","0.94;0.95","H","(201, 212);(201, 212)","12"
KVMAAAAVLKQS,"2ZQ7;2ZQA","X-RAY DIFFRACTION;X-RAY DIFFRACTION","0.94;0.95","H","(73, 84);(73, 84)","12"
VQQQLEALEKSS,"2ZQ7;2ZQA","X-RAY DIFFRACTION;X-RAY DIFFRACTION","0.94;0.95","H","(29, 40);(29, 40)","12"
PDKVTAFARS,"2ZQ7;2ZQA","X-RAY DIFFRACTION;X-RAY DIFFRACTION","0.94;0.95","H","(145, 154);(145, 154)","10"
NDILAAAAKIVT,"2ZQ7;2ZQA","X-RAY DIFFRACTION;X-RAY DIFFRACTION","0.94;0.95","H","(276, 287);(276, 287)","12"
NTAMNKLIAHL,"2ZQ7;2ZQA","X-RAY DIFFRACTION;X-RAY DIFFRACTION","0.94;0.95","H","(132, 142);(132, 142)","11"
PLAMAQTLKNLTL,"2ZQ7;2ZQA","X-RAY DIFFRACTION;X-RAY DIFFRACTION","0.94;0.95","H","(183, 195);(183, 195)","13"
TADN,"2ZQ7;2ZQA","X-RAY DIFFRACTION;X-RAY DIFFRACTION","0.94;0.95","T","(51, 54);(51, 54)","4"
CSTS,"2ZQ7;2ZQA","X-RAY DIFFRACTION;X-RAY DIFFRACTION","0.94;0.95","G","(69, 72);(69, 72)","4"
LVLVTYFT,"2ZQ7;2ZQA","X-RAY DIFFRACTION;X-RAY DIFFRACTION","0.94;0.95","E","(259, 266);(259, 266)","8"
RLGVALIN,"2ZQ7;2ZQA","X-RAY DIFFRACTION;X-RAY DIFFRACTION","0.94;0.95","E","(43, 50);(43, 50)","8"
TNDIAVIW,"2ZQA","X-RAY DIFFRACTION","0.95","E","(244, 251)","8"
VVGDKTGS,"2ZQA","X-RAY DIFFRACTION","0.95","E","(230, 237)","8"
LAELGAAALQY,"2ZQA","X-RAY DIFFRACTION","0.95","H","(119, 129)","11"
SFQLEELEKAFSR,"3A02","X-RAY DIFFRACTION","1.0","H","(94, 106)","13"
VFTREELAMKI,"3A02","X-RAY DIFFRACTION","1.0","H","(112, 122)","11"
EARIQVWFQNRRAKW,"3A02","X-RAY DIFFRACTION","1.0","H","(126, 140)","15"
RLRVQ,"3A4R","X-RAY DIFFRACTION","1.0","E","(342, 346)","5"
MLEIS,"3A4R","X-RAY DIFFRACTION","1.0","E","(353, 357)","5"
MLEISL,"3A4R","X-RAY DIFFRACTION","1.0","E","(353, 358)","6"
LRLRVQ,"3A4R","X-RAY DIFFRACTION","1.0","E","(341, 346)","6"
LIEVW,"3A4R;3A4R","X-RAY DIFFRACTION;X-RAY DIFFRACTION","1.0;1.0","E","(407, 411);(407, 411)","5"
SFFF,"3A4R;3A4R","X-RAY DIFFRACTION;X-RAY DIFFRACTION","1.0;1.0","E","(383, 386);(383, 386)","4"
LKVLMSHYEEAM,"3A4R;3A4R","X-RAY DIFFRACTION;X-RAY DIFFRACTION","1.0;1.0","H","(364, 375);(364, 375)","12"
PADL,"3A4R;3A4R","X-RAY DIFFRACTION;X-RAY DIFFRACTION","1.0;1.0","H","(397, 400);(397, 400)","4"
NDDINTAIQGALDDVA,"3AGN","X-RAY DIFFRACTION","0.96","H","(16, 31)","16"
DRVIYQ,"3AGN;3AGO","X-RAY DIFFRACTION;X-RAY DIFFRACTION","0.96;0.99","E","(84, 89);(84, 89)","6"
WSEFP,"3AGN;3AGO","X-RAY DIFFRACTION;X-RAY DIFFRACTION","0.96;0.99","E","(60, 64);(60, 64)","5"
FCATVT,"3AGN;3AGO","X-RAY DIFFRACTION;X-RAY DIFFRACTION","0.96;0.99","E","(95, 100);(95, 100)","6"
STNC,"3AGN;3AGO","X-RAY DIFFRACTION;X-RAY DIFFRACTION","0.96;0.99","E","(6, 9);(6, 9)","4"
NVYS,"3AGN;3AGO","X-RAY DIFFRACTION;X-RAY DIFFRACTION","0.96;0.99","E","(12, 15);(12, 15)","4"
NDDINTAIQGALD,"3AGO","X-RAY DIFFRACTION","0.99","H","(16, 28)","13"
WKKNWFDL,"3AJ4","X-RAY DIFFRACTION","1.0","E","(19, 26)","8"
TDDCLAWKFTLQDSR,"3AJ4","X-RAY DIFFRACTION","1.0","H","(94, 108)","15"
FVKSGWLLRQS,"3AJ4","X-RAY DIFFRACTION","1.0","E","(3, 13)","11"
RWKKNWFDLW,"3AJ4","X-RAY DIFFRACTION","1.0","E","(18, 27)","10"
TILK,"3AJ4","X-RAY DIFFRACTION","1.0","T","(14, 17)","4"
KSGWLLRQ,"3AJ4","X-RAY DIFFRACTION","1.0","E","(5, 12)","8"
TDDCLAWKFTLQDSRT,"3AJ4","X-RAY DIFFRACTION","1.0","H","(94, 109)","16"
IEDKVH,"3AJ4;3AJ4","X-RAY DIFFRACTION;X-RAY DIFFRACTION","1.0;1.0","E","(43, 48);(43, 48)","6"
TISLC,"3AJ4;3AJ4","X-RAY DIFFRACTION;X-RAY DIFFRACTION","1.0;1.0","E","(86, 90);(86, 90)","5"
CINIRT,"3AJ4;3AJ4","X-RAY DIFFRACTION;X-RAY DIFFRACTION","1.0;1.0","E","(53, 58);(53, 58)","6"
MPMD,"3AJ4;3AJ4","X-RAY DIFFRACTION;X-RAY DIFFRACTION","1.0;1.0","H","(49, 52);(49, 52)","4"
MLQIVC,"3AJ4;3AJ4","X-RAY DIFFRACTION;X-RAY DIFFRACTION","1.0;1.0","E","(76, 81);(76, 81)","6"
HLIYY,"3AJ4;3AJ4","X-RAY DIFFRACTION;X-RAY DIFFRACTION","1.0;1.0","E","(31, 35);(31, 35)","5"
EAVRRKIRSLQEQNYHLENEVARLKKLV,"3AZD","X-RAY DIFFRACTION","0.98","H","(7, 34)","28"
EAVRRKIRSLQEQ,"3AZD","X-RAY DIFFRACTION","0.98","H","(7, 19)","13"
NYHL,"3AZD","X-RAY DIFFRACTION","0.98","T","(20, 23)","4"
ENEVARLK,"3AZD","X-RAY DIFFRACTION","0.98","H","(24, 31)","8"
VFAQIA,"3B3R","X-RAY DIFFRACTION","0.98","E","(358, 363)","6"
GYVPAVVI,"3B3R","X-RAY DIFFRACTION","0.98","E","(9, 16)","8"
RVQITN,"3BWH","X-RAY DIFFRACTION","1.0","E","(220, 225)","6"
FILIDLV,"3BWH","X-RAY DIFFRACTION","1.0","E","(47, 53)","7"
YIVAYS,"3BWH","X-RAY DIFFRACTION","1.0","E","(70, 75)","6"
QTIISLEN,"3BWH","X-RAY DIFFRACTION","1.0","H","(181, 188)","8"
NVVT,"3BWH","X-RAY DIFFRACTION","1.0","H","(229, 232)","4"
QFETPVILI,"3BWH","X-RAY DIFFRACTION","1.0","E","(206, 214)","9"
AASALLVLI,"3BWH","X-RAY DIFFRACTION","1.0","H","(145, 153)","9"
QQRT,"3BWH","X-RAY DIFFRACTION","1.0","E","(99, 102)","4"
WSALSKQIQIA,"3BWH","X-RAY DIFFRACTION","1.0","H","(190, 200)","11"
KNKNG,"3BWH","X-RAY DIFFRACTION","1.0","T","(201, 205)","5"
KDGKV,"3BWH","X-RAY DIFFRACTION","1.0","E","(27, 31)","5"
YENLQTAA,"3BWH","X-RAY DIFFRACTION","1.0","H","(109, 116)","8"
APKL,"3BWH","X-RAY DIFFRACTION","1.0","H","(90, 93)","4"
VLNV,"3BWH","X-RAY DIFFRACTION","1.0","T","(66, 69)","4"
SSSYKTFIKNLREA,"3BWH","X-RAY DIFFRACTION","1.0","H","(11, 24)","14"
QTTSE,"3BWH","X-RAY DIFFRACTION","1.0","I","(154, 158)","5"
SITAAID,"3BWH","X-RAY DIFFRACTION","1.0","E","(59, 65)","7"
IPVL,"3BWH","X-RAY DIFFRACTION","1.0","E","(34, 37)","4"
RYIELQIA,"3BWH","X-RAY DIFFRACTION","1.0","H","(163, 170)","8"
VSYF,"3BWH","X-RAY DIFFRACTION","1.0","E","(79, 82)","4"
LPALDSAITTLF,"3BWH","X-RAY DIFFRACTION","1.0","H","(127, 138)","12"
VRFD,"3BWH","X-RAY DIFFRACTION","1.0","E","(2, 5)","4"
KYTA,"3C78","X-RAY DIFFRACTION","0.98","E","(81, 84)","4"
LYAVLN,"3C78;1YWC","X-RAY DIFFRACTION;X-RAY DIFFRACTION","0.98;1.0","E","(133, 138);(133, 138)","6"
LFKL,"3CCD;3CCD","X-RAY DIFFRACTION;X-RAY DIFFRACTION","1.0;1.0","H","(47, 50);(47, 50)","4"
EITVTS,"3CCD;3CCD","X-RAY DIFFRACTION;X-RAY DIFFRACTION","1.0;1.0","E","(32, 37);(32, 37)","6"
EQKAVEHLVKLM,"3CCD;3CCD","X-RAY DIFFRACTION;X-RAY DIFFRACTION","1.0;1.0","H","(70, 81);(70, 81)","12"
FEQEVT,"3CCD;3CCD","X-RAY DIFFRACTION;X-RAY DIFFRACTION","1.0;1.0","E","(2, 7);(2, 7)","6"
TRPAAQFVKEA,"3CCD;3CCD","X-RAY DIFFRACTION;X-RAY DIFFRACTION","1.0;1.0","H","(16, 26);(16, 26)","11"
KSAS,"3CCD;3CCD","X-RAY DIFFRACTION;X-RAY DIFFRACTION","1.0;1.0","E","(40, 43);(40, 43)","4"
VVTISAE,"3CCD;3CCD","X-RAY DIFFRACTION;X-RAY DIFFRACTION","1.0;1.0","E","(60, 66);(60, 66)","7"
VWAEIA,"3CNJ","X-RAY DIFFRACTION","0.95","E","(358, 363)","6"
HQVKTIRQ,"3CNJ;4REK;1N1P;1MXT;3B3R;1N4U;1N4V;1N4W;4XXG;3GYI;3GYJ","X-RAY DIFFRACTION;X-RAY DIFFRACTION;X-RAY DIFFRACTION;X-RAY DIFFRACTION;X-RAY DIFFRACTION;X-RAY DIFFRACTION;X-RAY DIFFRACTION;X-RAY DIFFRACTION;X-RAY DIFFRACTION;X-RAY DIFFRACTION;X-RAY DIFFRACTION","0.95;0.74;0.95;0.95;0.98;0.95;1.0;0.92;0.85;1.0;0.92","E","(248, 255);(248, 255);(248, 255);(248, 255);(248, 255);(248, 255);(248, 2…
KRGGEAQKVAS,"3D1P","X-RAY DIFFRACTION","0.98","H","(102, 112)","11"
PKPD,"3D1P","X-RAY DIFFRACTION","0.98","P","(86, 89)","4"
PLEFEKQI,"3D1P","X-RAY DIFFRACTION","0.98","H","(76, 83)","8"
VVLVD,"3D1P","X-RAY DIFFRACTION","0.98","E","(41, 45)","5"
PSEYSI,"3D1P","X-RAY DIFFRACTION","0.98","H","(49, 54)","6"
ELIFY,"3D1P","X-RAY DIFFRACTION","0.98","E","(93, 97)","5"
ILPK,"3DHA","X-RAY DIFFRACTION","0.95","E","(77, 80)","4"
KENFE,"3DHA","X-RAY DIFFRACTION","0.95","H","(200, 204)","5"
IEQE,"3DHA","X-RAY DIFFRACTION","0.95","H","(241, 244)","4"
EGLFNG,"3DHA","X-RAY DIFFRACTION","0.95","T","(65, 70)","6"
IVNILKRV,"3DHA","X-RAY DIFFRACTION","0.95","H","(87, 94)","8"
YEVV,"3DHA","X-RAY DIFFRACTION","0.95","E","(159, 162)","4"
YKII,"3DHA","X-RAY DIFFRACTION","0.95","E","(152, 155)","4"
GPILV,"3DHA","X-RAY DIFFRACTION","0.95","E","(49, 53)","5"
QSLFIET,"3DHA","X-RAY DIFFRACTION","0.95","E","(178, 184)","7"
FDHA,"3DHA","X-RAY DIFFRACTION","0.95","H","(111, 114)","4"
RTEYEAALH,"3DHA","X-RAY DIFFRACTION","0.95","H","(129, 137)","9"
GSVLLTI,"3DHA","X-RAY DIFFRACTION","0.95","E","(188, 194)","7"
VQLLY,"3DHA","X-RAY DIFFRACTION","0.95","E","(165, 169)","5"
IIFF,"3DHA","X-RAY DIFFRACTION","0.95","E","(234, 237)","4"
PELALSSIKRLKEVVKKE,"3DHA","X-RAY DIFFRACTION","0.95","H","(214, 231)","18"
KLYFIPAGRCMLD,"3DHA","X-RAY DIFFRACTION","0.95","E","(9, 21)","13"
FVEGQ,"3DHA","X-RAY DIFFRACTION","0.95","T","(72, 76)","5"
IIVQ,"3DHA","X-RAY DIFFRACTION","0.95","E","(125, 128)","4"
LLNLPVWCYLLET,"3DHA","X-RAY DIFFRACTION","0.95","E","(34, 46)","13"
SGGLASARRAAE,"3DK9","X-RAY DIFFRACTION","0.95","H","(30, 41)","12"
SDGF,"3DK9","X-RAY DIFFRACTION","0.95","H","(177, 180)","4"
KKYT,"3DK9","X-RAY DIFFRACTION","0.95","E","(145, 148)","4"
CVMKMVCA,"3DK9","X-RAY DIFFRACTION","0.95","E","(417, 424)","8"
TIEV,"3DK9","X-RAY DIFFRACTION","0.95","E","(139, 142)","4"
LEVSMVT,"3DK9","X-RAY DIFFRACTION","0.95","E","(261, 267)","7"
CVPKKVMWNTAVHSEFM,"3DK9","X-RAY DIFFRACTION","0.95","H","(63, 79)","17"
CDEMLQGFAVAVK,"3DK9","X-RAY DIFFRACTION","0.95","H","(440, 452)","13"
GTCVNV,"3DK9","X-RAY DIFFRACTION","0.95","H","(56, 61)","6"
NKEE,"3DK9","X-RAY DIFFRACTION","0.95","T","(425, 428)","4"
YIAVEMAGILSA,"3DK9","X-RAY DIFFRACTION","0.95","H","(197, 208)","12"
VMTMIPDV,"3DK9","X-RAY DIFFRACTION","0.95","E","(275, 282)","8"
SMISTNCTEELEN,"3DK9","X-RAY DIFFRACTION","0.95","H","(228, 240)","13"
YLVI,"3DK9","X-RAY DIFFRACTION","0.95","E","(23, 26)","4"
KADFD,"3DK9","X-RAY DIFFRACTION","0.95","H","(457, 461)","5"
EIIR,"3DK9","X-RAY DIFFRACTION","0.95","E","(124, 127)","4"
HPTS,"3DK9","X-RAY DIFFRACTION","0.95","S","(467, 470)","4"
RSVIV,"3DK9","X-RAY DIFFRACTION","0.95","E","(189, 193)","5"
AAVVE,"3DK9","X-RAY DIFFRACTION","0.95","E","(46, 50)","5"
SEELV,"3DK9","X-RAY DIFFRACTION","0.95","G","(471, 475)","5"
MYHAV,"3DK9","X-RAY DIFFRACTION","0.95","G","(406, 410)","5"
VKTYSTSF,"3DK9","X-RAY DIFFRACTION","0.95","E","(396, 403)","8"
KTSLM,"3DK9","X-RAY DIFFRACTION","0.95","E","(212, 216)","5"
HDHADYG,"3DK9","X-RAY DIFFRACTION","0.95","T","(80, 86)","7"
SQVKEVKK,"3DK9","X-RAY DIFFRACTION","0.95","E","(249, 256)","8"
TPVAIAAGRKLAHRLF,"3DK9","X-RAY DIFFRACTION","0.95","H","(339, 354)","16"
RHDKV,"3DK9","X-RAY DIFFRACTION","0.95","S","(218, 222)","5"
WRVIKEKRDAYVSRLNAIYQNNLTK,"3DK9","X-RAY DIFFRACTION","0.95","H","(96, 120)","25"
IGTVG,"3DK9","X-RAY DIFFRACTION","0.95","E","(377, 381)","5"
LNKL,"3DK9","X-RAY DIFFRACTION","0.95","G","(300, 303)","4"
KVVGIHMQ,"3DK9","X-RAY DIFFRACTION","0.95","E","(429, 436)","8"
CLLW,"3DK9","X-RAY DIFFRACTION","0.95","E","(284, 287)","4"
GDVC,"3DK9","X-RAY DIFFRACTION","0.95","G","(330, 333)","4"
EDEAIHKY,"3DK9","X-RAY DIFFRACTION","0.95","H","(384, 391)","8"
DGCLERLS,"3E4G","X-RAY DIFFRACTION","0.96","H","(99, 106)","8"
IQAIDAT,"3E4G","X-RAY DIFFRACTION","0.96","E","(62, 68)","7"
ENLQKS,"3E4G","X-RAY DIFFRACTION","0.96","H","(109, 114)","6"
PDRAASEWLLR,"3E4G","X-RAY DIFFRACTION","0.96","H","(22, 32)","11"
SIGFDHM,"3E4G","X-RAY DIFFRACTION","0.96","G","(74, 80)","7"
YLFLS,"3E4G","X-RAY DIFFRACTION","0.96","E","(142, 146)","5"
DKGIIA,"3E4G","X-RAY DIFFRACTION","0.96","H","(128, 133)","6"
KEKIVQAFKTS,"3E4G","X-RAY DIFFRACTION","0.96","H","(154, 164)","11"
HDRIRDV,"3E4G","X-RAY DIFFRACTION","0.96","H","(14, 20)","7"
ELKLD,"3E4G","X-RAY DIFFRACTION","0.96","E","(169, 173)","5"
EMEII,"3E4G","X-RAY DIFFRACTION","0.96","E","(117, 121)","5"
FWEWLNAVFN,"3E4G","X-RAY DIFFRACTION","0.96","H","(1, 10)","10"
KIRLC,"3E4G","X-RAY DIFFRACTION","0.96","E","(88, 92)","5"
MVRY,"3E4G","X-RAY DIFFRACTION","0.96","E","(36, 39)","4"
DMQCHNHCKS,"3E7R","X-RAY DIFFRACTION","1.0","H","(12, 21)","10"
KGGF,"3E7R","X-RAY DIFFRACTION","1.0","T","(32, 35)","4"
GYCA,"3E7R","X-RAY DIFFRACTION","1.0","E","(28, 31)","4"
VCKC,"3E7R","X-RAY DIFFRACTION","1.0","E","(36, 39)","4"
IILV,"3F1L","X-RAY DIFFRACTION","0.95","E","(14, 17)","4"
PADI,"3F1L","X-RAY DIFFRACTION","0.95","G","(217, 220)","4"
GVLH,"3F1L","X-RAY DIFFRACTION","0.95","E","(95, 98)","4"
IILVT,"3F1L","X-RAY DIFFRACTION","0.95","E","(14, 18)","5"
RASA,"3F1L","X-RAY DIFFRACTION","0.95","H","(202, 205)","4"
AMRASA,"3F1L","X-RAY DIFFRACTION","0.95","H","(200, 205)","6"
TVILLG,"3F1L;3F1L","X-RAY DIFFRACTION;X-RAY DIFFRACTION","0.95;0.95","E","(38, 43);(38, 43)","6"
EEKLRQVASHINEET,"3F1L;3F1L","X-RAY DIFFRACTION;X-RAY DIFFRACTION","0.95;0.95","H","(46, 60);(46, 60)","15"
YQQR,"3F1L;3F1L","X-RAY DIFFRACTION;X-RAY DIFFRACTION","0.95;0.95","T","(183, 186);(183, 186)","4"
SENCQQLAQRIAVN,"3F1L;3F1L","X-RAY DIFFRACTION;X-RAY DIFFRACTION","0.95;0.95","H","(76, 89);(76, 89)","14"
QVNVNA,"3F1L;3F1L","X-RAY DIFFRACTION;X-RAY DIFFRACTION","0.95;0.95","I","(122, 127);(122, 127)","6"
GIGREAAMTYAR,"3F1L;3F1L","X-RAY DIFFRACTION;X-RAY DIFFRACTION","0.95;0.95","H","(23, 34);(23, 34)","12"
TFMLTQALLPLLL,"3F1L;3F1L","X-RAY DIFFRACTION;X-RAY DIFFRACTION","0.95;0.95","H","(128, 140);(128, 140)","13"
QWFI,"3F1L;3F1L","X-RAY DIFFRACTION;X-RAY DIFFRACTION","0.95;0.95","E","(65, 68);(65, 68)","4"
QDLLND,"3F1L;3F1L","X-RAY DIFFRACTION;X-RAY DIFFRACTION","0.95;0.95","T","(7, 12);(7, 12)","6"
SLVFT,"3F1L;3F1L","X-RAY DIFFRACTION;X-RAY DIFFRACTION","0.95;0.95","E","(146, 150);(146, 150)","5"
GAYAASKFATEGMMQVLADE,"3F1L;3F1L","X-RAY DIFFRACTION;X-RAY DIFFRACTION","0.95;0.95","H","(163, 182);(163, 182)","20"
RVNCIN,"3F1L;3F1L","X-RAY DIFFRACTION;X-RAY DIFFRACTION","0.95;0.95","E","(188, 193);(188, 193)","6"
MPLYLWLM,"3F1L;3F1L","X-RAY DIFFRACTION;X-RAY DIFFRACTION","0.95;0.95","H","(221, 228);(221, 228)","8"
PQVWQDVM,"3F1L;3F1L","X-RAY DIFFRACTION;X-RAY DIFFRACTION","0.95;0.95","H","(114, 121);(114, 121)","8"
AATAEKVFKQYAND,"3FIL","X-RAY DIFFRACTION","0.88","H","(23, 36)","14"
AATAEKVFKQYANDL,"3FIL","X-RAY DIFFRACTION","0.88","H","(23, 37)","15"
DATK,"3FIL","X-RAY DIFFRACTION","0.88","T","(47, 50)","4"
TFTVT,"3FIL;3FIL","X-RAY DIFFRACTION;X-RAY DIFFRACTION","0.88;0.88","E","(51, 55);(51, 55)","5"
KGVLTIE,"3FIL;3FIL","X-RAY DIFFRACTION;X-RAY DIFFRACTION","0.88;0.88","E","(13, 19);(13, 19)","7"
QYKLILN,"3FIL;3FIL","X-RAY DIFFRACTION;X-RAY DIFFRACTION","0.88;0.88","E","(2, 8);(2, 8)","7"
EWTYD,"3FIL;3FIL","X-RAY DIFFRACTION;X-RAY DIFFRACTION","0.88;0.88","E","(42, 46);(42, 46)","5"
KGTLTL,"3FSA","X-RAY DIFFRACTION","0.98","E","(119, 124)","6"
VLST,"3FSA","X-RAY DIFFRACTION","0.98","E","(49, 52)","4"
AADMQGVVTDGMAS,"3FSA","X-RAY DIFFRACTION","0.98","H","(53, 66)","14"
KNVM,"3FSA","X-RAY DIFFRACTION","0.98","H","(41, 44)","4"
KDSVTFD,"3FSA","X-RAY DIFFRACTION","0.98","E","(92, 98)","7"
QFTVNLS,"3FSA","X-RAY DIFFRACTION","0.98","E","(28, 34)","7"
YMFF,"3FSA","X-RAY DIFFRACTION","0.98","E","(108, 111)","4"
SVDIQ,"3FSA","X-RAY DIFFRACTION","0.98","E","(4, 8)","5"
AITV,"3FSA","X-RAY DIFFRACTION","0.98","E","(19, 22)","4"
PSARAPVIIDCFRQK,"3G21","X-RAY DIFFRACTION","0.9","H","(182, 196)","15"
PDIQQLI,"3G21","X-RAY DIFFRACTION","0.9","H","(199, 205)","7"
FVDFANRLIKAVE,"3G21","X-RAY DIFFRACTION","0.9","H","(164, 176)","13"
PGEIIKYVL,"3G21","X-RAY DIFFRACTION","0.9","H","(215, 223)","9"
PDDLVCVVEKFAVNHI,"3G46","X-RAY DIFFRACTION","0.91","H","(87, 102)","16"
PDDLVCVVEKFAVNHIT,"3G46","X-RAY DIFFRACTION","0.91","H","(87, 103)","17"
DKYANAWAKLVAVVQAA,"3G46","X-RAY DIFFRACTION","0.91","H","(129, 145)","17"
DKYANAWAKLVAVVQA,"3G46","X-RAY DIFFRACTION","0.91","H","(129, 144)","16"
VSQGMA,"3G46","X-RAY DIFFRACTION","0.91","G","(57, 62)","6"
VYDAAA,"3G46","X-RAY DIFFRACTION","0.91","H","(3, 8)","6"
VYDAA,"3G46","X-RAY DIFFRACTION","0.91","H","(3, 7)","5"
NGPIKKVLAS,"3G46;3G46","X-RAY DIFFRACTION;X-RAY DIFFRACTION","0.91;0.91","H","(115, 124);(115, 124)","10"
DKLRGHSITLMYALQNFID,"3G46;3G46","X-RAY DIFFRACTION;X-RAY DIFFRACTION","0.91;0.91","H","(64, 82);(64, 82)","19"
ADVKKDLRDSWKVI,"3G46;3G46","X-RAY DIFFRACTION;X-RAY DIFFRACTION","0.91;0.91","H","(12, 25);(12, 25)","14"
AAEF,"3G46;3G46","X-RAY DIFFRACTION;X-RAY DIFFRACTION","0.91;0.91","H","(108, 111);(108, 111)","4"
KKGNGVALMTTLFAD,"3G46;3G46","X-RAY DIFFRACTION;X-RAY DIFFRACTION","0.91;0.91","H","(29, 43);(29, 43)","15"
QETIGYFKRL,"3G46;3G46","X-RAY DIFFRACTION;X-RAY DIFFRACTION","0.91;0.91","G","(45, 54);(45, 54)","10"
ERMHYVDV,"3G9X","X-RAY DIFFRACTION","0.95","E","(20, 27)","8"
DWGSALGFHWAKR,"3G9X;5FLK","X-RAY DIFFRACTION;X-RAY DIFFRACTION","0.95;0.99","H","(106, 118);(106, 118)","13"
EPLWRFPNE,"3G9X;5FLK","X-RAY DIFFRACTION;X-RAY DIFFRACTION","0.95;0.99","H","(200, 208);(200, 208)","9"
PAEAARLAES,"3G9X;5FLK","X-RAY DIFFRACTION;X-RAY DIFFRACTION","0.95;0.99","H","(249, 258);(249, 258)","10"
ANIVALVEAYMNWLHQ,"3G9X;5FLK","X-RAY DIFFRACTION;X-RAY DIFFRACTION","0.95;0.99","H","(216, 231);(216, 231)","16"
IPHV,"3G9X;5FLK","X-RAY DIFFRACTION;X-RAY DIFFRACTION","0.95;0.99","H","(52, 55);(52, 55)","4"
PDLIGSEIARW,"3G9X;5FLK","X-RAY DIFFRACTION;X-RAY DIFFRACTION","0.95;0.99","H","(279, 289);(279, 289)","11"
ELIID,"3G9X;5FLK","X-RAY DIFFRACTION;X-RAY DIFFRACTION","0.95;0.99","I","(160, 164);(160, 164)","5"
RETFQAF,"3G9X;5FLK","X-RAY DIFFRACTION;X-RAY DIFFRACTION","0.95;0.99","H","(146, 152);(146, 152)","7"
HYVEV,"3G9X;5FLK","X-RAY DIFFRACTION;X-RAY DIFFRACTION","0.95;0.99","E","(13, 17);(13, 17)","5"
CKTVDIGPG,"3G9X;5FLK","X-RAY DIFFRACTION;X-RAY DIFFRACTION","0.95;0.99","E","(262, 270);(262, 270)","9"
KLLFWGTP,"3G9X;5FLK","X-RAY DIFFRACTION;X-RAY DIFFRACTION","0.95;0.99","E","(236, 243);(236, 243)","8"
VVLVIH,"3G9X;5FLK","X-RAY DIFFRACTION;X-RAY DIFFRACTION","0.95;0.99","E","(100, 105);(100, 105)","6"
CIAP,"3G9X;5FLK","X-RAY DIFFRACTION;X-RAY DIFFRACTION","0.95;0.99","E","(61, 64);(61, 64)","4"
LQED,"3G9X;5FLK","X-RAY DIFFRACTION;X-RAY DIFFRACTION","0.95;0.99","H","(274, 277);(274, 277)","4"
VKGIACMEF,"3G9X;5FLK","X-RAY DIFFRACTION;X-RAY DIFFRACTION","0.95;0.99","E","(123, 131);(123, 131)","9"
FDDHVRYLDAFIEA,"3G9X;5FLK","X-RAY DIFFRACTION;X-RAY DIFFRACTION","0.95;0.99","H","(81, 94);(81, 94)","14"
VLFL,"3G9X;5FLK","X-RAY DIFFRACTION;X-RAY DIFFRACTION","0.95;0.99","E","(35, 38);(35, 38)","4"
PVDR,"3G9X;5FLK","X-RAY DIFFRACTION;X-RAY DIFFRACTION","0.95;0.99","G","(196, 199);(196, 199)","4"
FIEGA,"3G9X;5FLK","X-RAY DIFFRACTION;X-RAY DIFFRACTION","0.95;0.99","I","(168, 172);(168, 172)","5"
EVEMDHYR,"3G9X;5FLK","X-RAY DIFFRACTION;X-RAY DIFFRACTION","0.95;0.99","H","(183, 190);(183, 190)","8"
SYLW,"3G9X;5FLK;1MJ5","X-RAY DIFFRACTION;X-RAY DIFFRACTION;X-RAY DIFFRACTION","0.95;0.99;0.95","G","(45, 48);(45, 48);(42, 45)","4"
RLEF,"3GOE","X-RAY DIFFRACTION","0.97","E","(51, 54)","4"
LITLLLRS,"3GOE","X-RAY DIFFRACTION","0.97","E","(8, 15)","8"
QVSVV,"3GOE","X-RAY DIFFRACTION","0.97","E","(75, 79)","5"
LRLSIP,"3GOE","X-RAY DIFFRACTION","0.97","E","(21, 26)","6"
VKDLIKRYCTEV,"3GOE","X-RAY DIFFRACTION","0.97","H","(31, 42)","12"
ISWINNVIAS,"3HGP;1GVK","X-RAY DIFFRACTION;X-RAY DIFFRACTION","0.94;0.94","H","(235, 244);(235, 244)","10"
DLDIMLF,"3IP0","X-RAY DIFFRACTION","0.89","E","(95, 101)","7"
LRQILHTR,"3IP0","X-RAY DIFFRACTION","0.89","H","(143, 150)","8"
SHILTV,"3IP0","X-RAY DIFFRACTION","0.89","E","(31, 36)","6"
GFMLWPLFEI,"3IP0","X-RAY DIFFRACTION","0.89","H","(122, 131)","10"
PEELLNHTQRIELQ,"3IP0","X-RAY DIFFRACTION","0.89","H","(66, 79)","14"
YLNAAVALET,"3IP0","X-RAY DIFFRACTION","0.89","E","(53, 62)","10"
VAYIAIGS,"3IP0","X-RAY DIFFRACTION","0.89","E","(2, 9)","8"
FDKL,"3IP0","X-RAY DIFFRACTION","0.89","P","(152, 155)","4"
PLEQVNAALKALG,"3IP0","X-RAY DIFFRACTION","0.89","H","(14, 26)","13"
SLHRS,"3JU4","X-RAY DIFFRACTION","0.98","E","(606, 610)","5"
GGEGTS,"3JU4","X-RAY DIFFRACTION","0.98","S","(842, 847)","6"
HVSWVKS,"3JU4","X-RAY DIFFRACTION","0.98","E","(356, 362)","7"
SSNI,"3JU4","X-RAY DIFFRACTION","0.98","T","(808, 811)","4"
GVGSVVVK,"3JU4","X-RAY DIFFRACTION","0.98","E","(703, 710)","8"
TVID,"3JU4","X-RAY DIFFRACTION","0.98","E","(475, 478)","4"
RKTD,"3JU4","X-RAY DIFFRACTION","0.98","E","(513, 516)","4"
RLFAMIETRT,"3JU4","X-RAY DIFFRACTION","0.98","E","(398, 407)","10"
YIYYMFGG,"3JU4","X-RAY DIFFRACTION","0.98","E","(713, 720)","8"
SLHLT,"3JU4","X-RAY DIFFRACTION","0.98","E","(426, 430)","5"
TYGDNSA,"3JU4","X-RAY DIFFRACTION","0.98","T","(728, 734)","7"
YNDNVT,"3JU4","X-RAY DIFFRACTION","0.98","S","(884, 889)","6"
MGVC,"3JU4","X-RAY DIFFRACTION","0.98","E","(392, 395)","4"
LYYA,"3JU4","X-RAY DIFFRACTION","0.98","E","(304, 307)","4"
LTNCALWDRP,"3JU4","X-RAY DIFFRACTION","0.98","E","(413, 422)","10"
YATIH,"3JU4","X-RAY DIFFRACTION","0.98","E","(441, 445)","5"
RTFYARLN,"3JU4","X-RAY DIFFRACTION","0.98","E","(667, 674)","8"
NFTVL,"3JU4","X-RAY DIFFRACTION","0.98","E","(481, 485)","5"
FAKV,"3JU4","X-RAY DIFFRACTION","0.98","E","(633, 636)","4"
NWHMGT,"3JU4","X-RAY DIFFRACTION","0.98","E","(500, 505)","6"
VRRQ,"3JU4","X-RAY DIFFRACTION","0.98","E","(567, 570)","4"
DLIMFGS,"3JU4","X-RAY DIFFRACTION","0.98","E","(639, 645)","7"
DLYCYKMK,"3JU4","X-RAY DIFFRACTION","0.98","E","(746, 753)","8"
ESLR,"3JU4","X-RAY DIFFRACTION","0.98","E","(618, 621)","4"
VIYAPYMGS,"3JU4","X-RAY DIFFRACTION","0.98","E","(339, 347)","9"
RIIFC,"3JU4","X-RAY DIFFRACTION","0.98","E","(837, 841)","5"
PDYPT,"3JU4","X-RAY DIFFRACTION","0.98","T","(380, 384)","5"
DRHGV,"3JU4","X-RAY DIFFRACTION","0.98","S","(348, 352)","5"
EVHSFAT,"3JU4","X-RAY DIFFRACTION","0.98","E","(525, 531)","7"
IVYN,"3JU4","X-RAY DIFFRACTION","0.98","E","(867, 870)","4"
QITLY,"3JU4","X-RAY DIFFRACTION","0.98","E","(853, 857)","5"
DVAP,"3JU4","X-RAY DIFFRACTION","0.98","S","(545, 548)","4"
VNYH,"3JU4","X-RAY DIFFRACTION","0.98","E","(385, 388)","4"
FVNFS,"3JU4","X-RAY DIFFRACTION","0.98","E","(456, 460)","5"
TAALTSALND,"3JU4","X-RAY DIFFRACTION","0.98","H","(255, 264)","10"
VLYLITRG,"3JU4","X-RAY DIFFRACTION","0.98","E","(590, 597)","8"
DGVTD,"3JU4","X-RAY DIFFRACTION","0.98","E","(249, 253)","5"
ASEPCIKYY,"3JU4","X-RAY DIFFRACTION","0.98","E","(579, 587)","9"
RFVY,"3JU4","X-RAY DIFFRACTION","0.98","E","(293, 296)","4"
GDMT,"3JU4","X-RAY DIFFRACTION","0.98","E","(469, 472)","4"
FAMGYHQ,"3JU4","X-RAY DIFFRACTION","0.98","E","(537, 543)","7"
EVGLFYF,"3JU4","X-RAY DIFFRACTION","0.98","E","(550, 556)","7"
GELFK,"3JU4","X-RAY DIFFRACTION","0.98","E","(314, 318)","5"
PDAFN,"3JU4","X-RAY DIFFRACTION","0.98","T","(557, 561)","5"
VNITD,"3JU4","X-RAY DIFFRACTION","0.98","E","(686, 690)","5"
EGEVYAV,"3JUD","X-RAY DIFFRACTION","0.98","E","(64, 70)","7"
PEWAQ,"3JUD","X-RAY DIFFRACTION","0.98","G","(126, 130)","5"
HRVL,"3JUD","X-RAY DIFFRACTION","0.98","G","(17, 20)","4"
QSCPA,"3JUD","X-RAY DIFFRACTION","0.98","T","(82, 86)","5"
ERMLRFLDDF,"3JUD","X-RAY DIFFRACTION","0.98","H","(72, 81)","10"
IPWL,"3JUD","X-RAY DIFFRACTION","0.98","E","(50, 53)","4"
AAFRARGRT,"3JUD","X-RAY DIFFRACTION","0.98","E","(28, 36)","9"
ALVFV,"3JUD","X-RAY DIFFRACTION","0.98","E","(2, 6)","5"
AVQCFVYS,"3JUD","X-RAY DIFFRACTION","0.98","E","(113, 120)","8"
GEHN,"3JUD","X-RAY DIFFRACTION","0.98","T","(46, 49)","4"
QRTVLRVQLL,"3JUD","X-RAY DIFFRACTION","0.98","E","(89, 98)","10"
LVIA,"3JUD;2IIM","X-RAY DIFFRACTION;X-RAY DIFFRACTION","0.98;1.0","E","(42, 45);(65, 68)","4"
TVYRRID,"3JYO","X-RAY DIFFRACTION","1.0","E","(34, 40)","7"
VSRMRETFL,"3JYO","X-RAY DIFFRACTION","1.0","H","(273, 281)","9"
VVGV,"3JYO","X-RAY DIFFRACTION","1.0","E","(180, 183)","4"
WVGD,"3JYO","X-RAY DIFFRACTION","1.0","E","(224, 227)","4"
KQAV,"3JYO","X-RAY DIFFRACTION","1.0","T","(73, 76)","4"
LKTLLDAALY,"3JYO","X-RAY DIFFRACTION","1.0","H","(51, 60)","10"
TVVI,"3JYO","X-RAY DIFFRACTION","1.0","E","(95, 98)","4"
GLNI,"3JYO","X-RAY DIFFRACTION","1.0","E","(65, 68)","4"
SVVQV,"3JYO","X-RAY DIFFRACTION","1.0","E","(129, 133)","5"
EQATQL,"3JYO","X-RAY DIFFRACTION","1.0","H","(85, 90)","6"
MPIE,"3JYO","X-RAY DIFFRACTION","1.0","S","(231, 234)","4"
SRASG,"3JYO","X-RAY DIFFRACTION","1.0","T","(44, 48)","5"
TSRAQALADVINNAV,"3JYO","X-RAY DIFFRACTION","1.0","H","(161, 175)","15"
KLQVA,"3JYO","X-RAY DIFFRACTION","1.0","E","(153, 157)","5"
TPAMHEAEGLA,"3JYO","X-RAY DIFFRACTION","1.0","H","(19, 29)","11"
TDVSGFGRGMEEG,"3JYO","X-RAY DIFFRACTION","1.0","H","(109, 121)","13"
GVGNAVAYALVT,"3JYO","X-RAY DIFFRACTION","1.0","H","(137, 148)","12"
IEDVIAA,"3JYO","X-RAY DIFFRACTION","1.0","H","(188, 194)","7"
ILLGLIG,"3JYO","X-RAY DIFFRACTION","1.0","E","(5, 11)","7"
TTGH,"3JYO","X-RAY DIFFRACTION","1.0","E","(104, 107)","4"
TRMAIHQAVDAFRLFT,"3JYO","X-RAY DIFFRACTION","1.0","H","(252, 267)","16"
ELLKAARAL,"3JYO","X-RAY DIFFRACTION","1.0","H","(236, 244)","9"
GVVN,"3JYO","X-RAY DIFFRACTION","1.0","E","(197, 200)","4"
FNTFTILKT,"3KFF","X-RAY DIFFRACTION","0.96","E","(87, 95)","9"
YSVM,"3KFF","X-RAY DIFFRACTION","0.96","E","(80, 83)","4"
ECSEIFLVADK,"3KFF","X-RAY DIFFRACTION","0.96","E","(63, 73)","11"
VEKI,"3KFF","X-RAY DIFFRACTION","0.96","G","(12, 15)","4"
SDIKEKFVKLCEE,"3KFF","X-RAY DIFFRACTION","0.96","H","(128, 140)","13"
FSILLAS,"3KFF","X-RAY DIFFRACTION","0.96","E","(20, 26)","7"
VFVEHIHV,"3KFF","X-RAY DIFFRACTION","0.96","E","(40, 47)","8"
KTFQLMELYG,"3KFF","X-RAY DIFFRACTION","0.96","E","(112, 121)","10"
SLAFKFHTVI,"3KFF","X-RAY DIFFRACTION","0.96","E","(51, 60)","10"
REKI,"3KFF","X-RAY DIFFRACTION","0.96","G","(29, 32)","4"
YIMFHLINEK,"3KFF","X-RAY DIFFRACTION","0.96","E","(100, 109)","10"
EWVTTE,"3KLR;3WDN","X-RAY DIFFRACTION;X-RAY DIFFRACTION","0.88;0.86","E","(10, 15);(10, 15)","6"
VGTVGI,"3KLR;3WDN","X-RAY DIFFRACTION;X-RAY DIFFRACTION","0.88;0.86","E","(18, 23);(18, 23)","6"
GEVTEI,"3KLR;3WDN","X-RAY DIFFRACTION;X-RAY DIFFRACTION","0.88;0.86","E","(70, 75);(70, 75)","6"
CYEDG,"3KLR;3WDN","X-RAY DIFFRACTION;X-RAY DIFFRACTION","0.88;0.86","T","(90, 94);(90, 94)","5"
PSELDE,"3KLR;3WDN","X-RAY DIFFRACTION;X-RAY DIFFRACTION","0.88;0.86","G","(104, 109);(104, 109)","6"
NFAQEAL,"3KLR;3WDN","X-RAY DIFFRACTION;X-RAY DIFFRACTION","0.88;0.86","H","(25, 31);(25, 31)","7"
EEAYEKYIKSIE,"3KLR;3WDN","X-RAY DIFFRACTION;X-RAY DIFFRACTION","0.88;0.86","H","(113, 124);(113, 124)","12"
LVNK,"3KLR;3WDN","X-RAY DIFFRACTION;X-RAY DIFFRACTION","0.88;0.86","H","(85, 88);(85, 88)","4"
IKMTF,"3KLR;3WDN","X-RAY DIFFRACTION;X-RAY DIFFRACTION","0.88;0.86","E","(97, 101);(97, 101)","5"
VVYCS,"3KLR;3WDN","X-RAY DIFFRACTION;X-RAY DIFFRACTION","0.88;0.86","E","(34, 38);(34, 38)","5"
EFGALES,"3KLR;3WDN","X-RAY DIFFRACTION;X-RAY DIFFRACTION","0.88;0.86","E","(51, 57);(51, 57)","7"
ASELY,"3KLR;3WDN","X-RAY DIFFRACTION;X-RAY DIFFRACTION","0.88;0.86","E","(61, 65);(61, 65)","5"
PELFGSILGTHFIEK,"3L8W","X-RAY DIFFRACTION","1.0","H","(76, 90)","15"
VQATMYKMAEQILAR,"3L8W","X-RAY DIFFRACTION","1.0","H","(227, 241)","15"
ETSYT,"3L8W","X-RAY DIFFRACTION","1.0","H","(43, 47)","5"
QTVYEMTVCVLLEG,"3L8W","X-RAY DIFFRACTION","1.0","E","(27, 40)","14"
VPKFDATWATAREVTLKTFAE,"3L8W","X-RAY DIFFRACTION","1.0","H","(201, 221)","21"
IHAAHVNIVCH,"3L8W","X-RAY DIFFRACTION","1.0","E","(94, 104)","11"
IETVEYSLPN,"3L8W","X-RAY DIFFRACTION","1.0","E","(245, 254)","10"
YGKDNVRVYKVHK,"3L8W","X-RAY DIFFRACTION","1.0","E","(8, 20)","13"
GLIKCTVG,"3L8W","X-RAY DIFFRACTION","1.0","E","(286, 293)","8"
SWHKG,"3L8W","X-RAY DIFFRACTION","1.0","T","(263, 267)","5"
KRNVQVDVV,"3L8W","X-RAY DIFFRACTION","1.0","E","(127, 135)","9"
TDSIKNTIYITAKQ,"3L8W","X-RAY DIFFRACTION","1.0","H","(57, 70)","14"
LSTDVDATWQW,"3L8W","X-RAY DIFFRACTION","1.0","E","(178, 188)","11"
GIDIKSSLSGLTVLK,"3L8W","X-RAY DIFFRACTION","1.0","E","(139, 153)","15"
TRMDI,"3L8W","X-RAY DIFFRACTION","1.0","E","(107, 111)","5"
LQEVRS,"3L8W","X-RAY DIFFRACTION","1.0","H","(194, 199)","6"
KPHPHSFI,"3L8W","X-RAY DIFFRACTION","1.0","E","(114, 121)","8"
KVIQINGSA,"3LL1","X-RAY DIFFRACTION","0.97","E","(99, 107)","9"
LDSLDIYYD,"3LL1","X-RAY DIFFRACTION","0.97","E","(111, 119)","9"
THRKFG,"3LL1;3LL2","X-RAY DIFFRACTION;X-RAY DIFFRACTION","0.97;0.97","E","(3, 8);(3, 8)","6"
SPFS,"3LL2","X-RAY DIFFRACTION","0.97","E","(13, 16)","4"
PRIKAIAAKH,"3LZ5;1Z8A;3M4H;4XZH;1US0;6F81;2PFH;3U2C","X-RAY DIFFRACTION;X-RAY DIFFRACTION;X-RAY DIFFRACTION;X-RAY DIFFRACTION;X-RAY DIFFRACTION;X-RAY DIFFRACTION;X-RAY DIFFRACTION;X-RAY DIFFRACTION","0.95;0.95;0.94;1.0;0.66;0.97;0.85;1.0","H","(231, 240);(231, 240);(231, 240);(231, 240);(231, 240);(231, 240);(231, 240);(231, 240)","10"
DDSVNNLIPFMQK,"3M5Q","X-RAY DIFFRACTION","0.93","H","(84, 96)","13"
PFEVVSL,"3M5Q","X-RAY DIFFRACTION","0.93","H","(163, 169)","7"
QVFLEV,"3M5Q","X-RAY DIFFRACTION","0.93","H","(200, 205)","6"
QSDFALAH,"3M5Q","X-RAY DIFFRACTION","0.93","H","(240, 247)","8"
SMLL,"3M5Q","X-RAY DIFFRACTION","0.93","H","(66, 69)","4"
AADLVQFAGAVALS,"3M5Q","X-RAY DIFFRACTION","0.93","H","(102, 115)","14"
QAFMAASFRAAMSKL,"3M5Q","X-RAY DIFFRACTION","0.93","H","(262, 276)","15"
VTKILQRFEDAG,"3M5Q","X-RAY DIFFRACTION","0.93","H","(148, 159)","12"
PVPKPA,"3M5Q","X-RAY DIFFRACTION","0.93","P","(294, 299)","6"
LASHSV,"3M5Q","X-RAY DIFFRACTION","0.93","G","(170, 175)","6"
DKVD,"3M5Q","X-RAY DIFFRACTION","0.93","S","(179, 182)","4"
QETIF,"3M5Q","X-RAY DIFFRACTION","0.93","I","(25, 29)","5"
EDAHEVIRLTFHDAI,"3M5Q","X-RAY DIFFRACTION","0.93","H","(35, 49)","15"
FIPLAQDL,"3M5Q","X-RAY DIFFRACTION","0.93","H","(17, 24)","8"
ACIWQG,"3M5Q","X-RAY DIFFRACTION","0.93","H","(252, 257)","6"
AVLG,"3M5Q","X-RAY DIFFRACTION","0.93","T","(277, 280)","4"
VSWIKQTIAS,"3MFJ;5MN1;2AYW;6ZFJ;2XTT;6YIV;6YIW;5MON;5MOP;5MOQ;5MOR;5MOS;3MI4;5MNG;5MNH;5MNK;5MNO","X-RAY DIFFRACTION;X-RAY DIFFRACTION;X-RAY DIFFRACTION;X-RAY DIFFRACTION;X-RAY DIFFRACTION;X-RAY DIFFRACTION;X-RAY DIFFRACTION;X-RAY DIFFRACTION, NEUTRON DIFFRACTION;X-RAY DIFFRACTION, NEUTRON DIFFRACTION;X-RAY DIFFRACTION, NEUTRON DIFFRACTION;X-RAY DIFFRACTION, NEUTRON DIFFRACTION;X-RAY DIFFRACTION,…
SAQVTANMGRKFLEQL,"3NE0","X-RAY DIFFRACTION","1.0","H","(1035, 1050)","16"
CSGLVLYSFA,"3NE0","X-RAY DIFFRACTION","1.0","H","(1121, 1130)","10"
VIFY,"3NE0;4Q4G","X-RAY DIFFRACTION;X-RAY DIFFRACTION","1.0;0.97","E","(1160, 1163);(1160, 1163)","4"
HVTIYLG,"3NE0;4Q4G","X-RAY DIFFRACTION;X-RAY DIFFRACTION","1.0;0.97","E","(1170, 1176);(1170, 1176)","7"
QMLE,"3NE0;4Q4G","X-RAY DIFFRACTION;X-RAY DIFFRACTION","1.0;0.97","E","(1179, 1182);(1179, 1182)","4"
QVLG,"3NE0;4Q4G","X-RAY DIFFRACTION;X-RAY DIFFRACTION","1.0;0.97","T","(1027, 1030);(1027, 1030)","4"
IAVVN,"3NE0;4Q4G","X-RAY DIFFRACTION;X-RAY DIFFRACTION","1.0;0.97","E","(1022, 1026);(1022, 1026)","5"
SQIG,"3NE0;4Q4G","X-RAY DIFFRACTION;X-RAY DIFFRACTION","1.0;0.97","T","(1090, 1093);(1090, 1093)","4"
RVAP,"3NE0;4Q4G","X-RAY DIFFRACTION;X-RAY DIFFRACTION","1.0;0.97","E","(1191, 1194);(1191, 1194)","4"
RKIP,"3NE0;4Q4G","X-RAY DIFFRACTION;X-RAY DIFFRACTION","1.0;0.97","E","(1148, 1151);(1148, 1151)","4"
SGSQY,"3NE0;4Q4G","X-RAY DIFFRACTION;X-RAY DIFFRACTION","1.0;0.97","H","(1140, 1144);(1140, 1144)","5"
GRQASEYVIRRGM,"3NE0;4Q4G","X-RAY DIFFRACTION;X-RAY DIFFRACTION","1.0;0.97","H","(1077, 1089);(1077, 1089)","13"
ISAT,"3NE0;4Q4G","X-RAY DIFFRACTION;X-RAY DIFFRACTION","1.0;0.97","E","(1031, 1034);(1031, 1034)","4"
YVVR,"3NE0;4Q4G","X-RAY DIFFRACTION;X-RAY DIFFRACTION","1.0;0.97","E","(1203, 1206);(1203, 1206)","4"
EALCATYT,"3NIR","X-RAY DIFFRACTION","0.48","H","(23, 30)","8"
FYIVA,"3O4P;1PJX","X-RAY DIFFRACTION;X-RAY DIFFRACTION","0.85;0.85","E","(31, 35);(31, 35)","5"
LWITA,"3O4P;1PJX","X-RAY DIFFRACTION;X-RAY DIFFRACTION","0.85;0.85","E","(130, 134);(130, 134)","5"
AVWKFE,"3O4P;1PJX","X-RAY DIFFRACTION;X-RAY DIFFRACTION","0.85;0.85","E","(291, 296);(291, 296)","6"
RDAN,"3O4P;1PJX","X-RAY DIFFRACTION;X-RAY DIFFRACTION","0.85;0.85","S","(80, 83);(80, 83)","4"
TKVT,"3O4P;1PJX","X-RAY DIFFRACTION;X-RAY DIFFRACTION","0.85;0.85","E","(11, 14);(11, 14)","4"
KLWSYDIKG,"3O4P;1PJX","X-RAY DIFFRACTION;X-RAY DIFFRACTION","0.85;0.85","E","(199, 207);(199, 207)","9"
PAGCQC,"3O4P;1PJX","X-RAY DIFFRACTION;X-RAY DIFFRACTION","0.85;0.85","E","(73, 78);(73, 78)","6"
GLLVVQ,"3O4P;1PJX","X-RAY DIFFRACTION;X-RAY DIFFRACTION","0.85;0.85","E","(93, 98);(93, 98)","6"
TIFVTE,"3O4P;1PJX","X-RAY DIFFRACTION;X-RAY DIFFRACTION","0.85;0.85","E","(281, 286);(281, 286)","6"
DCAF,"3O4P;1PJX","X-RAY DIFFRACTION;X-RAY DIFFRACTION","0.85;0.85","E","(121, 124);(121, 124)","4"
LLVANW,"3O4P;1PJX","X-RAY DIFFRACTION;X-RAY DIFFRACTION","0.85;0.85","E","(239, 244);(239, 244)","6"
EILRI,"3O4P;1PJX","X-RAY DIFFRACTION;X-RAY DIFFRACTION","0.85;0.85","E","(47, 51);(47, 51)","5"
GADGMDF,"3O4P;1PJX","X-RAY DIFFRACTION;X-RAY DIFFRACTION","0.85;0.85","E","(227, 233);(227, 233)","7"
PSNLHF,"3O4P;1PJX","X-RAY DIFFRACTION;X-RAY DIFFRACTION","0.85;0.85","E","(270, 275);(270, 275)","6"
EGPVF,"3O4P;1PJX","X-RAY DIFFRACTION;X-RAY DIFFRACTION","0.85;0.85","E","(21, 25);(21, 25)","5"
KIENKKVWGH,"3O4P;1PJX","X-RAY DIFFRACTION;X-RAY DIFFRACTION","0.85;0.85","E","(210, 219);(210, 219)","10"
PYQLIVAE,"3O4P;1PJX","X-RAY DIFFRACTION;X-RAY DIFFRACTION","0.85;0.85","E","(187, 194);(187, 194)","8"
PNGIAVRH,"3O4P;1PJX","X-RAY DIFFRACTION;X-RAY DIFFRACTION","0.85;0.85","E","(174, 181);(174, 181)","8"
QLFVAD,"3O4P;1PJX","X-RAY DIFFRACTION;X-RAY DIFFRACTION","0.85;0.85","E","(84, 89);(84, 89)","6"
MRIR,"3O4P;1PJX","X-RAY DIFFRACTION;X-RAY DIFFRACTION","0.85;0.85","E","(261, 264);(261, 264)","4"
HENN,"3O4P;1PJX","X-RAY DIFFRACTION;X-RAY DIFFRACTION","0.85;0.85","T","(287, 290);(287, 290)","4"
GSIYCF,"3O4P;1PJX","X-RAY DIFFRACTION;X-RAY DIFFRACTION","0.85;0.85","E","(153, 158);(153, 158)","6"
HIEVF,"3O4P;1PJX","X-RAY DIFFRACTION;X-RAY DIFFRACTION","0.85;0.85","E","(248, 252);(248, 252)","5"
MIQVDTAF,"3O4P;1PJX","X-RAY DIFFRACTION;X-RAY DIFFRACTION","0.85;0.85","E","(164, 171);(164, 171)","8"
TPTK,"3O4P;1PJX","X-RAY DIFFRACTION;X-RAY DIFFRACTION","0.85;0.85","T","(195, 198);(195, 198)","4"
KTVIC,"3O4P;1PJX","X-RAY DIFFRACTION;X-RAY DIFFRACTION","0.85;0.85","E","(58, 62);(58, 62)","5"
GKCM,"3ODV","X-RAY DIFFRACTION","0.95","E","(26, 29)","4"
KCHCT,"3ODV","X-RAY DIFFRACTION","0.95","E","(32, 36)","5"
RFGKCM,"3ODV","X-RAY DIFFRACTION","0.95","E","(24, 29)","6"
KCHC,"3ODV","X-RAY DIFFRACTION","0.95","E","(32, 35)","4"
VEINVK,"3ODV;3ODV","X-RAY DIFFRACTION;X-RAY DIFFRACTION","0.95;0.95","E","(2, 7);(2, 7)","6"
SPQC,"3ODV;3ODV","X-RAY DIFFRACTION;X-RAY DIFFRACTION","0.95;0.95","G","(11, 14);(11, 14)","4"
LKPCKD,"3ODV;3ODV","X-RAY DIFFRACTION;X-RAY DIFFRACTION","0.95;0.95","H","(15, 20);(15, 20)","6"
GLYTCTVKN,"3PUC","X-RAY DIFFRACTION","0.96","E","(75, 83)","9"
SKPVIVT,"3PUC","X-RAY DIFFRACTION","0.96","E","(5, 11)","7"
YKLSED,"3PUC","X-RAY DIFFRACTION","0.96","E","(53, 58)","6"
TTVS,"3PUC","X-RAY DIFFRACTION","0.96","E","(16, 19)","4"
TAIWTK,"3PUC","X-RAY DIFFRACTION","0.96","E","(37, 42)","6"
AKFAVKATGE,"3PUC","X-RAY DIFFRACTION","0.96","E","(24, 33)","10"
QGGK,"3PUC","X-RAY DIFFRACTION","0.96","S","(49, 52)","4"
GFFLEI,"3PUC","X-RAY DIFFRACTION","0.96","E","(61, 66)","6"
GSVSSSCKLTIK,"3PUC","X-RAY DIFFRACTION","0.96","E","(86, 97)","12"
LDLVTACNSVY,"3QL9","X-RAY DIFFRACTION","0.93","H","(274, 284)","11"
NLIC,"3QL9","X-RAY DIFFRACTION","0.93","E","(228, 231)","4"
KNCFKYYMS,"3QL9","X-RAY DIFFRACTION","0.93","H","(198, 206)","9"
RRELSTI,"3QL9","X-RAY DIFFRACTION","0.93","H","(250, 256)","7"
KKCILRN,"3QL9","X-RAY DIFFRACTION","0.93","H","(241, 247)","7"
DFCH,"3QL9","X-RAY DIFFRACTION","0.93","S","(233, 236)","4"
LHIR,"3QR7","X-RAY DIFFRACTION","0.94","E","(100, 103)","4"
DSGG,"3QR7","X-RAY DIFFRACTION","0.94","S","(202, 205)","4"
PETS,"3QR7;3QR7","X-RAY DIFFRACTION;X-RAY DIFFRACTION","0.94;0.94","T","(114, 117);(114, 117)","4"
ALTVS,"3QR7;3QR7","X-RAY DIFFRACTION;X-RAY DIFFRACTION","0.94;0.94","E","(118, 122);(118, 122)","5"
VIEYE,"3QR7;3QR7","X-RAY DIFFRACTION;X-RAY DIFFRACTION","0.94;0.94","E","(109, 113);(109, 113)","5"
FFIC,"3RCG;4J5E;7TH6;7PMT;4O8H;2Z6W;2Z6W;7R2H","X-RAY DIFFRACTION;X-RAY DIFFRACTION;X-RAY DIFFRACTION;X-RAY DIFFRACTION;X-RAY DIFFRACTION;X-RAY DIFFRACTION;X-RAY DIFFRACTION;X-RAY DIFFRACTION","0.97;0.99;0.97;0.98;0.85;0.96;0.96;0.79","E","(154, 157);(154, 157);(154, 157);(112, 115);(112, 115);(112, 115);(112, 115);(112, 115)","4"
VFGHVIE,"3RCG;4J5E;7TH6;7PMT;4O8H;2Z6W;2Z6W;7R2H","X-RAY DIFFRACTION;X-RAY DIFFRACTION;X-RAY DIFFRACTION;X-RAY DIFFRACTION;X-RAY DIFFRACTION;X-RAY DIFFRACTION;X-RAY DIFFRACTION;X-RAY DIFFRACTION","0.97;0.99;0.97;0.98;0.85;0.96;0.96;0.79","E","(170, 176);(170, 176);(170, 176);(128, 134);(128, 134);(128, 134);(128, 134);(128, 134)","7"
PKTAENFRALCT,"3RCG;4J5E;7TH6;7PMT;4O8H;2Z6W;2Z6W;7R2H","X-RAY DIFFRACTION;X-RAY DIFFRACTION;X-RAY DIFFRACTION;X-RAY DIFFRACTION;X-RAY DIFFRACTION;X-RAY DIFFRACTION;X-RAY DIFFRACTION;X-RAY DIFFRACTION","0.97;0.99;0.97;0.98;0.85;0.96;0.96;0.79","H","(72, 83);(72, 83);(72, 83);(30, 41);(30, 41);(30, 41);(30, 41);(30, 41)","12"
KPLGRVVLEL,"3RCG;4J5E;7TH6;7PMT;4O8H;2Z6W;2Z6W;7R2H","X-RAY DIFFRACTION;X-RAY DIFFRACTION;X-RAY DIFFRACTION;X-RAY DIFFRACTION;X-RAY DIFFRACTION;X-RAY DIFFRACTION;X-RAY DIFFRACTION;X-RAY DIFFRACTION","0.97;0.99;0.97;0.98;0.85;0.96;0.96;0.79","E","(57, 66);(57, 66);(57, 66);(15, 24);(15, 24);(15, 24);(15, 24);(15, 24)","10"
FHRVI,"3RCG;4J5E;7TH6;7PMT;4O8H;2Z6W;2Z6W;7R2H","X-RAY DIFFRACTION;X-RAY DIFFRACTION;X-RAY DIFFRACTION;X-RAY DIFFRACTION;X-RAY DIFFRACTION;X-RAY DIFFRACTION;X-RAY DIFFRACTION;X-RAY DIFFRACTION","0.97;0.99;0.97;0.98;0.85;0.96;0.96;0.79","E","(95, 99);(95, 99);(95, 99);(53, 57);(53, 57);(53, 57);(53, 57);(53, 57)","5"
HNGT,"3RCG;4J5E;7TH6;7PMT;4O8H;2Z6W;2Z6W;7R2H","X-RAY DIFFRACTION;X-RAY DIFFRACTION;X-RAY DIFFRACTION;X-RAY DIFFRACTION;X-RAY DIFFRACTION;X-RAY DIFFRACTION;X-RAY DIFFRACTION;X-RAY DIFFRACTION","0.97;0.99;0.97;0.98;0.85;0.96;0.96;0.79","S","(112, 115);(112, 115);(112, 115);(70, 73);(70, 73);(70, 73);(70, 73);(70, 73)","4"
LVYLDVDA,"3RCG;4J5E;7TH6;7PMT;4O8H;2Z6W;2Z6W;7R2H","X-RAY DIFFRACTION;X-RAY DIFFRACTION;X-RAY DIFFRACTION;X-RAY DIFFRACTION;X-RAY DIFFRACTION;X-RAY DIFFRACTION;X-RAY DIFFRACTION;X-RAY DIFFRACTION","0.97;0.99;0.97;0.98;0.85;0.96;0.96;0.79","E","(47, 54);(47, 54);(47, 54);(5, 12);(5, 12);(5, 12);(5, 12);(5, 12)","8"
VLSM,"3RCG;4J5E;7TH6;7PMT;4O8H;2Z6W;2Z6W;7R2H","X-RAY DIFFRACTION;X-RAY DIFFRACTION;X-RAY DIFFRACTION;X-RAY DIFFRACTION;X-RAY DIFFRACTION;X-RAY DIFFRACTION;X-RAY DIFFRACTION;X-RAY DIFFRACTION","0.97;0.99;0.97;0.98;0.85;0.96;0.96;0.79","E","(139, 142);(139, 142);(139, 142);(97, 100);(97, 100);(97, 100);(97, 100);(97, 100)","4"
MCQA,"3RCG;4J5E;7TH6;7PMT;4O8H;2Z6W;2Z6W;7R2H","X-RAY DIFFRACTION;X-RAY DIFFRACTION;X-RAY DIFFRACTION;X-RAY DIFFRACTION;X-RAY DIFFRACTION;X-RAY DIFFRACTION;X-RAY DIFFRACTION;X-RAY DIFFRACTION","0.97;0.99;0.97;0.98;0.85;0.96;0.96;0.79","E","(103, 106);(103, 106);(103, 106);(61, 64);(61, 64);(61, 64);(61, 64);(61, 64)","4"
MDVVKKIES,"3RCG;4J5E;7TH6;7PMT;4O8H;2Z6W;7R2H","X-RAY DIFFRACTION;X-RAY DIFFRACTION;X-RAY DIFFRACTION;X-RAY DIFFRACTION;X-RAY DIFFRACTION;X-RAY DIFFRACTION;X-RAY DIFFRACTION","0.97;0.99;0.97;0.98;0.85;0.96;0.79","H","(178, 186);(178, 186);(178, 186);(136, 144);(136, 144);(136, 144);(136, 144)","9"
IVITDCGQ,"3RCG;4J5E;7TH6;7PMT;4O8H;2Z6W;7R2H","X-RAY DIFFRACTION;X-RAY DIFFRACTION;X-RAY DIFFRACTION;X-RAY DIFFRACTION;X-RAY DIFFRACTION;X-RAY DIFFRACTION;X-RAY DIFFRACTION","0.97;0.99;0.97;0.98;0.85;0.96;0.79","E","(198, 205);(198, 205);(198, 205);(156, 163);(156, 163);(156, 163);(156, 163)","8"
PASL,"3RQ9","X-RAY DIFFRACTION","1.0","G","(75, 78)","4"
PQTLMVAIQCVAARTRELDAQLQ,"3RQ9","X-RAY DIFFRACTION","1.0","H","(5, 27)","23"
YDRL,"3RQ9","X-RAY DIFFRACTION","1.0","H","(68, 71)","4"
PQTLMVAIQCVAARTRELDAQ,"3RQ9","X-RAY DIFFRACTION","1.0","H","(5, 25)","21"
PQNAAELEQLLVGYDLAADDLKNAYEQALGQ,"3RQ9","X-RAY DIFFRACTION","1.0","H","(31, 61)","31"
YDRLI,"3RQ9","X-RAY DIFFRACTION","1.0","H","(68, 72)","5"
AAELEQLLVGYDLAADDLKNAYEQA,"3RQ9","X-RAY DIFFRACTION","1.0","H","(34, 58)","25"
PQTEE,"3S6E","X-RAY DIFFRACTION","0.95","G","(434, 438)","5"
QPLA,"3S6E","X-RAY DIFFRACTION","0.95","P","(419, 422)","4"
CFQLS,"3S6E;3S6E","X-RAY DIFFRACTION;X-RAY DIFFRACTION","0.95;0.95","E","(425, 429);(425, 429)","5"
VYVK,"3S6E;3S6E","X-RAY DIFFRACTION;X-RAY DIFFRACTION","0.95;0.95","E","(474, 477);(474, 477)","4"
LPTYHNL,"3S6E;3S6E","X-RAY DIFFRACTION;X-RAY DIFFRACTION","0.95;0.95","H","(508, 514);(508, 514)","7"
TAAYV,"3S6E;3S6E","X-RAY DIFFRACTION;X-RAY DIFFRACTION","0.95;0.95","E","(502, 506);(502, 506)","5"
WDTEIKDDVIEEC,"3S6E;3S6E","X-RAY DIFFRACTION;X-RAY DIFFRACTION","0.95;0.95","H","(442, 454);(442, 454)","13"
HIYV,"3S6E;3S6E","X-RAY DIFFRACTION;X-RAY DIFFRACTION","0.95;0.95","E","(462, 465);(462, 465)","4"
IAAAIAAVNAL,"3S6E;3S6E","X-RAY DIFFRACTION;X-RAY DIFFRACTION","0.95;0.95","H","(481, 491);(481, 491)","11"
NKHG,"3S6E;3S6E","X-RAY DIFFRACTION;X-RAY DIFFRACTION","0.95;0.95","T","(455, 458);(455, 458)","4"
LWKQQHLKK,"3TRV","X-RAY DIFFRACTION","1.0","H","(22, 30)","9"
PFHE,"3U2C","X-RAY DIFFRACTION","1.0","S","(310, 313)","4"
LRAAFWLVDLLESA,"3U3H;1MNZ;7DMM;1MUW;4A8I;1S5M;1S5N;2GLK","X-RAY DIFFRACTION;X-RAY DIFFRACTION;X-RAY DIFFRACTION;X-RAY DIFFRACTION;X-RAY DIFFRACTION;X-RAY DIFFRACTION;X-RAY DIFFRACTION;X-RAY DIFFRACTION","0.97;0.99;0.99;0.86;0.95;0.98;0.95;0.94","H","(265, 278);(265, 278);(265, 278);(264, 277);(265, 278);(264, 277);(264, 277);(265, 278)","14"
LAILGIFLKV,"3U7C;6KLZ;6KM0;6KM2","X-RAY DIFFRACTION;X-RAY DIFFRACTION;X-RAY DIFFRACTION;X-RAY DIFFRACTION","0.93;0.9;0.93;0.9","E","(141, 150);(141, 150);(141, 150);(141, 150)","10"
PTKTIESLRAIA,"3U7Q;3U7Q","X-RAY DIFFRACTION;X-RAY DIFFRACTION","1.0;1.0","H","(302, 313);(302, 313)","12"
PDFVMGLVKFLLE,"3U7Q;3U7Q","X-RAY DIFFRACTION;X-RAY DIFFRACTION","1.0;1.0","H","(373, 385);(373, 385)","13"
LIGS,"3U7Q;3U7Q","X-RAY DIFFRACTION;X-RAY DIFFRACTION","1.0;1.0","E","(420, 423);(420, 423)","4"
LLYD,"3U7Q;3U7Q","X-RAY DIFFRACTION;X-RAY DIFFRACTION","1.0;1.0","E","(399, 402);(399, 402)","4"
IVPV,"3U7Q;3U7Q","X-RAY DIFFRACTION;X-RAY DIFFRACTION","1.0;1.0","E","(178, 181);(178, 181)","4"
EKTKKFVEG,"3U7Q;3U7Q","X-RAY DIFFRACTION;X-RAY DIFFRACTION","1.0;1.0","H","(299, 307);(299, 307)","9"
QDKIDEVFQW,"3U7Q;3U7Q","X-RAY DIFFRACTION;X-RAY DIFFRACTION","1.0;1.0","H","(37, 46);(37, 46)","10"
EEVL,"3U7Q;3U7Q","X-RAY DIFFRACTION;X-RAY DIFFRACTION","1.0;1.0","T","(258, 261);(258, 261)","4"
RFALW,"3U7Q;3U7Q","X-RAY DIFFRACTION;X-RAY DIFFRACTION","1.0;1.0","E","(366, 370);(366, 370)","5"
LNAFINNSKK,"3U7Q;3U7Q","X-RAY DIFFRACTION;X-RAY DIFFRACTION","1.0;1.0","H","(162, 171);(162, 171)","10"
QQNMKDGLQNCKATY,"3U7Q;3U7Q","X-RAY DIFFRACTION;X-RAY DIFFRACTION","1.0;1.0","H","(128, 142);(128, 142)","15"
LNLV,"3U7Q;3U7Q","X-RAY DIFFRACTION;X-RAY DIFFRACTION","1.0;1.0","E","(270, 273);(270, 273)","4"
EVVGTGY,"3U7Q;3U7Q","X-RAY DIFFRACTION;X-RAY DIFFRACTION","1.0;1.0","E","(373, 379);(373, 379)","7"
IKEKFIFQK,"3U7Q;3U7Q","X-RAY DIFFRACTION;X-RAY DIFFRACTION","1.0;1.0","H","(425, 433);(425, 433)","9"
ASLTKERGRLVDMMTDSHTWL,"3U7Q;3U7Q","X-RAY DIFFRACTION;X-RAY DIFFRACTION","1.0;1.0","H","(342, 362);(342, 362)","21"
RCVAQWS,"3U7Q;3U7Q","X-RAY DIFFRACTION;X-RAY DIFFRACTION","1.0;1.0","E","(248, 254);(248, 254)","7"
INIV,"3U7Q;3U7Q","X-RAY DIFFRACTION;X-RAY DIFFRACTION","1.0;1.0","E","(224, 227);(224, 227)","4"
SYPL,"3U7Q;3U7Q","X-RAY DIFFRACTION;X-RAY DIFFRACTION","1.0;1.0","H","(11, 14);(11, 14)","4"
REEVESLIQEVL,"3U7Q;3U7Q","X-RAY DIFFRACTION;X-RAY DIFFRACTION","1.0;1.0","H","(6, 17);(6, 17)","12"
TVYI,"3U7Q;3U7Q","X-RAY DIFFRACTION;X-RAY DIFFRACTION","1.0;1.0","E","(420, 423);(420, 423)","4"
GYEGAMQILTTLVNSILERLDEE,"3U7Q;3U7Q","X-RAY DIFFRACTION;X-RAY DIFFRACTION","1.0;1.0","H","(486, 508);(486, 508)","23"
GYEFEEFVKRI,"3U7Q;3U7Q","X-RAY DIFFRACTION;X-RAY DIFFRACTION","1.0;1.0","H","(406, 416);(406, 416)","11"
RPRH,"3U7Q;3U7Q","X-RAY DIFFRACTION;X-RAY DIFFRACTION","1.0;1.0","H","(359, 362);(359, 362)","4"
PCWK,"3U7Q;3U7Q","X-RAY DIFFRACTION;X-RAY DIFFRACTION","1.0;1.0","G","(470, 473);(470, 473)","4"
QPIP,"3U7Q;3U7Q","X-RAY DIFFRACTION;X-RAY DIFFRACTION","1.0;1.0","P","(338, 341);(338, 341)","4"
QPLGAVLCAL,"3U7Q;3U7Q","X-RAY DIFFRACTION;X-RAY DIFFRACTION","1.0;1.0","H","(71, 80);(71, 80)","10"
LKSMDD,"3U7Q;3U7Q","X-RAY DIFFRACTION;X-RAY DIFFRACTION","1.0;1.0","G","(210, 215);(210, 215)","6"
RDGFE,"3U7Q;3U7Q","X-RAY DIFFRACTION;X-RAY DIFFRACTION","1.0;1.0","I","(28, 32);(28, 32)","5"
KEYQELNF,"3U7Q;3U7Q","X-RAY DIFFRACTION;X-RAY DIFFRACTION","1.0;1.0","H","(50, 57);(50, 57)","8"
ESIQKKCEEVIAKYKPEWEAVVAKYRPRL,"3U7Q;3U7Q","X-RAY DIFFRACTION;X-RAY DIFFRACTION","1.0;1.0","H","(318, 346);(318, 346)","29"
EKARKDRN,"3U7Q;3U7Q","X-RAY DIFFRACTION;X-RAY DIFFRACTION","1.0;1.0","H","(22, 29);(22, 29)","8"
EKDIVF,"3U7Q;3U7Q","X-RAY DIFFRACTION;X-RAY DIFFRACTION","1.0;1.0","H","(120, 125);(120, 125)","6"
LWHLRSLVFT,"3U7Q;3U7Q","X-RAY DIFFRACTION;X-RAY DIFFRACTION","1.0;1.0","H","(427, 436);(427, 436)","10"
QDYKDMLAKK,"3U7Q;3U7Q","X-RAY DIFFRACTION;X-RAY DIFFRACTION","1.0;1.0","H","(18, 27);(18, 27)","10"
MQAT,"3U7Q;3U7Q","X-RAY DIFFRACTION;X-RAY DIFFRACTION","1.0;1.0","T","(512, 515);(512, 515)","4"
QEEMKD,"3U7Q;3U7Q","X-RAY DIFFRACTION;X-RAY DIFFRACTION","1.0;1.0","H","(278, 283);(278, 283)","6"
QSLGHHIANDAVRDW,"3U7Q;3U7Q","X-RAY DIFFRACTION;X-RAY DIFFRACTION","1.0;1.0","H","(191, 205);(191, 205)","15"
GGDA,"3U7Q;3U7Q","X-RAY DIFFRACTION;X-RAY DIFFRACTION","1.0;1.0","T","(232, 235);(232, 235)","4"
MIAVST,"3U7Q;3U7Q","X-RAY DIFFRACTION;X-RAY DIFFRACTION","1.0;1.0","E","(146, 151);(146, 151)","6"
KRWKKAVDAILA,"3U7Q;3U7Q","X-RAY DIFFRACTION;X-RAY DIFFRACTION","1.0;1.0","H","(400, 411);(400, 411)","12"
AGSKGVVW,"3U7Q;3U7Q","X-RAY DIFFRACTION;X-RAY DIFFRACTION","1.0;1.0","I","(65, 72);(65, 72)","8"
VGSN,"3U7Q;3U7Q","X-RAY DIFFRACTION;X-RAY DIFFRACTION","1.0;1.0","T","(218, 221);(218, 221)","4"
RVML,"3U7Q;3U7Q","X-RAY DIFFRACTION;X-RAY DIFFRACTION","1.0;1.0","E","(350, 353);(350, 353)","4"
IESVSKVKGAEL,"3U7Q;3U7Q","X-RAY DIFFRACTION;X-RAY DIFFRACTION","1.0;1.0","H","(163, 174);(163, 174)","12"
WSSRILLEE,"3U7Q;3U7Q","X-RAY DIFFRACTION;X-RAY DIFFRACTION","1.0;1.0","H","(236, 244);(236, 244)","9"
QGCVAYFRSYFNRHF,"3U7Q;3U7Q","X-RAY DIFFRACTION;X-RAY DIFFRACTION","1.0;1.0","H","(93, 107);(93, 107)","15"
AAVF,"3U7Q;3U7Q","X-RAY DIFFRACTION;X-RAY DIFFRACTION","1.0;1.0","H","(122, 125);(122, 125)","4"
HVTGWDNMFEGIARYFT,"3U7Q;3U7Q","X-RAY DIFFRACTION;X-RAY DIFFRACTION","1.0;1.0","H","(193, 209);(193, 209)","17"
GKFIQRDTLHK,"3U7Q;3U7Q","X-RAY DIFFRACTION;X-RAY DIFFRACTION","1.0;1.0","H","(448, 458);(448, 458)","11"
EPVHILC,"3U7Q;3U7Q","X-RAY DIFFRACTION;X-RAY DIFFRACTION","1.0;1.0","E","(389, 395);(389, 395)","7"
VGCGQY,"3U7Q;3U7Q","X-RAY DIFFRACTION;X-RAY DIFFRACTION","1.0;1.0","H","(86, 91);(86, 91)","6"
FMIG,"3U7Q;3U7Q","X-RAY DIFFRACTION;X-RAY DIFFRACTION","1.0;1.0","E","(441, 444);(441, 444)","4"
DKKLAKLIDEVETL,"3U7Q;3U7Q","X-RAY DIFFRACTION;X-RAY DIFFRACTION","1.0;1.0","H","(128, 141);(128, 141)","14"
TMPYVH,"3U7Q;3U7Q","X-RAY DIFFRACTION;X-RAY DIFFRACTION","1.0;1.0","E","(85, 90);(85, 90)","6"
PIGL,"3U7Q;3U7Q","X-RAY DIFFRACTION;X-RAY DIFFRACTION","1.0;1.0","H","(155, 158);(155, 158)","4"
NTVL,"3U7Q;3U7Q","X-RAY DIFFRACTION;X-RAY DIFFRACTION","1.0;1.0","E","(289, 292);(289, 292)","4"
DRHH,"3U7Q;3U7Q","X-RAY DIFFRACTION;X-RAY DIFFRACTION","1.0;1.0","S","(475, 478);(475, 478)","4"
YRSMNYISRHMEEKY,"3U7Q;3U7Q","X-RAY DIFFRACTION;X-RAY DIFFRACTION","1.0;1.0","H","(276, 290);(276, 290)","15"
GLDWTDEFLMKVSEIS,"3U7Q;3U7Q","X-RAY DIFFRACTION;X-RAY DIFFRACTION","1.0;1.0","H","(321, 336);(321, 336)","16"
ISEIEL,"3U7Q;3U7Q","X-RAY DIFFRACTION;X-RAY DIFFRACTION","1.0;1.0","H","(259, 264);(259, 264)","6"
RGVS,"3U7Q;3U7Q","X-RAY DIFFRACTION;X-RAY DIFFRACTION","1.0;1.0","S","(187, 190);(187, 190)","4"
LGNFRVIKRMLSE,"3U7Q;3U7Q","X-RAY DIFFRACTION;X-RAY DIFFRACTION","1.0;1.0","H","(234, 246);(234, 246)","13"
IHISH,"3U7Q;3U7Q","X-RAY DIFFRACTION;X-RAY DIFFRACTION","1.0;1.0","E","(79, 83);(79, 83)","5"
NDDYDRTM,"3U7Q;3U7Q","X-RAY DIFFRACTION;X-RAY DIFFRACTION","1.0;1.0","H","(384, 391);(384, 391)","8"
DVAIIGD,"3U7Q;3U7Q","X-RAY DIFFRACTION;X-RAY DIFFRACTION","1.0;1.0","E","(222, 228);(222, 228)","7"
VLGKRDE,"3U7Q;3U7Q","X-RAY DIFFRACTION;X-RAY DIFFRACTION","1.0;1.0","T","(206, 212);(206, 212)","7"
CMAEVI,"3U7Q;3U7Q","X-RAY DIFFRACTION;X-RAY DIFFRACTION","1.0;1.0","H","(153, 158);(153, 158)","6"
IGAYE,"3U7Q;3U7Q","X-RAY DIFFRACTION;X-RAY DIFFRACTION","1.0;1.0","H","(364, 368);(364, 368)","5"
ISVQS,"3U7Q;3U7Q","X-RAY DIFFRACTION;X-RAY DIFFRACTION","1.0;1.0","E","(148, 152);(148, 152)","5"
GFDGFAIFARDMDMTL,"3U7Q;3U7Q","X-RAY DIFFRACTION;X-RAY DIFFRACTION","1.0;1.0","H","(452, 467);(452, 467)","16"
HGKIMEAMEKLK,"3UI4;3UI6","X-RAY DIFFRACTION;X-RAY DIFFRACTION","0.8;0.89","H","(48, 59);(48, 59)","12"
GPFQEAAF,"3UI4;3UI6","X-RAY DIFFRACTION;X-RAY DIFFRACTION","0.8;0.89","H","(92, 99);(92, 99)","8"
GYHIIMVEGR,"3UI4;3UI6","X-RAY DIFFRACTION;X-RAY DIFFRACTION","0.8;0.89","E","(121, 130);(121, 130)","10"
AVKVRHILC,"3UI4;3UI6","X-RAY DIFFRACTION;X-RAY DIFFRACTION","0.8;0.89","E","(37, 45);(37, 45)","9"
PMGS,"3UI4;3UI6","X-RAY DIFFRACTION;X-RAY DIFFRACTION","0.8;0.89","G","(-3, 0);(-3, 0)","4"
DLGWMT,"3UI4;3UI6","X-RAY DIFFRACTION;X-RAY DIFFRACTION","0.8;0.89","E","(81, 86);(81, 86)","6"
FNEVAAQY,"3UI4;3UI6","X-RAY DIFFRACTION;X-RAY DIFFRACTION","0.8;0.89","H","(64, 71);(64, 71)","8"
TTRGC,"3VJQ;3WOU;3VHG;5X9L;2VI3","X-RAY DIFFRACTION;X-RAY DIFFRACTION;X-RAY DIFFRACTION;X-RAY DIFFRACTION;X-RAY DIFFRACTION","1.0;0.99;1.0;0.9;0.98","S","(117, 121);(117, 121);(117, 121);(117, 121);(117, 121)","5"
MDFSP,"3VJQ;3WOU;3VHG;5X9L;5X9M","X-RAY DIFFRACTION;X-RAY DIFFRACTION;X-RAY DIFFRACTION;X-RAY DIFFRACTION;X-RAY DIFFRACTION","1.0;0.99;1.0;0.9;0.93","E","(112, 116);(112, 116);(112, 116);(112, 116);(112, 116)","5"
GICKT,"3VJQ;5AVG;2VU6;3VHG","X-RAY DIFFRACTION;X-RAY DIFFRACTION;X-RAY DIFFRACTION;X-RAY DIFFRACTION","1.0;0.95;0.95;1.0","E","(64, 68);(64, 68);(64, 68);(64, 68)","5"
GKIWARTDCYF,"3VJQ;5AVG;2VU6;3WOU;3VHG","X-RAY DIFFRACTION;X-RAY DIFFRACTION;X-RAY DIFFRACTION;X-RAY DIFFRACTION;X-RAY DIFFRACTION","1.0;0.95;0.95;0.99;1.0","E","(48, 58);(48, 58);(48, 58);(48, 58);(48, 58)","11"
IVGQ,"3VJQ;5AVG;2VU6;3WOU;3VHG;5X9L;5X9M;2VHK;2VHR;2VI3","X-RAY DIFFRACTION;X-RAY DIFFRACTION;X-RAY DIFFRACTION;X-RAY DIFFRACTION;X-RAY DIFFRACTION;X-RAY DIFFRACTION;X-RAY DIFFRACTION;X-RAY DIFFRACTION;X-RAY DIFFRACTION;X-RAY DIFFRACTION","1.0;0.95;0.95;0.99;1.0;0.9;0.93;0.94;0.95;0.98","H","(130, 133);(130, 133);(130, 133);(130, 133);(130, 133);(130, 133);(130, 133);(130, 133);(130, 133);(130, 1…
ALDAGGRQL,"3VJQ;5AVG;2VU6;3WOU;3VHG;5X9L;5X9M;2VHK;2VHR;2VI3","X-RAY DIFFRACTION;X-RAY DIFFRACTION;X-RAY DIFFRACTION;X-RAY DIFFRACTION;X-RAY DIFFRACTION;X-RAY DIFFRACTION;X-RAY DIFFRACTION;X-RAY DIFFRACTION;X-RAY DIFFRACTION;X-RAY DIFFRACTION","1.0;0.95;0.95;0.99;1.0;0.9;0.93;0.94;0.95;0.98","E","(23, 31);(23, 31);(23, 31);(23, 31);(23, 31);(23, 31);(23, 31);(23, 31);(23, 31);(23, 31)","9"
KDYIDIS,"3VJQ;5AVG;2VU6;3WOU;3VHG;5X9L;5X9M;2VHK;2VHR;2VI3","X-RAY DIFFRACTION;X-RAY DIFFRACTION;X-RAY DIFFRACTION;X-RAY DIFFRACTION;X-RAY DIFFRACTION;X-RAY DIFFRACTION;X-RAY DIFFRACTION;X-RAY DIFFRACTION;X-RAY DIFFRACTION;X-RAY DIFFRACTION","1.0;0.95;0.95;0.99;1.0;0.9;0.93;0.94;0.95;0.98","E","(97, 103);(97, 103);(97, 103);(97, 103);(97, 103);(97, 103);(97, 103);(97, 103);(97, 103);(97, 103)","7"
LAEFSLNQ,"3VJQ;5AVG;2VU6;3WOU;3VHG;5X9L;5X9M;2VHK;2VHR;2VI3","X-RAY DIFFRACTION;X-RAY DIFFRACTION;X-RAY DIFFRACTION;X-RAY DIFFRACTION;X-RAY DIFFRACTION;X-RAY DIFFRACTION;X-RAY DIFFRACTION;X-RAY DIFFRACTION;X-RAY DIFFRACTION;X-RAY DIFFRACTION","1.0;0.95;0.95;0.99;1.0;0.9;0.93;0.94;0.95;0.98","E","(87, 94);(87, 94);(87, 94);(87, 94);(87, 94);(87, 94);(87, 94);(87, 94);(87, 94);(87, 94)","8"
ACTVF,"3VJQ;5AVG;2VU6;3WOU;3VHG;5X9L;5X9M;2VHK;2VHR;2VI3","X-RAY DIFFRACTION;X-RAY DIFFRACTION;X-RAY DIFFRACTION;X-RAY DIFFRACTION;X-RAY DIFFRACTION;X-RAY DIFFRACTION;X-RAY DIFFRACTION;X-RAY DIFFRACTION;X-RAY DIFFRACTION;X-RAY DIFFRACTION","1.0;0.95;0.95;0.99;1.0;0.9;0.93;0.94;0.95;0.98","H","(148, 152);(148, 152);(148, 152);(148, 152);(148, 152);(148, 152);(148, 152);(148, 152);(148, 152);(148, …
YRVTF,"3VJQ;5AVG;2VU6;3WOU;3VHG;5X9L;5X9M;2VHK;2VHR;2VI3","X-RAY DIFFRACTION;X-RAY DIFFRACTION;X-RAY DIFFRACTION;X-RAY DIFFRACTION;X-RAY DIFFRACTION;X-RAY DIFFRACTION;X-RAY DIFFRACTION;X-RAY DIFFRACTION;X-RAY DIFFRACTION;X-RAY DIFFRACTION","1.0;0.95;0.95;0.99;1.0;0.9;0.93;0.94;0.95;0.98","E","(199, 203);(199, 203);(199, 203);(199, 203);(199, 203);(199, 203);(199, 203);(199, 203);(199, 203);(199, …
SEYC,"3VJQ;5AVG;2VU6;3WOU;3VHG;5X9L;5X9M;2VHK;2VHR;2VI3","X-RAY DIFFRACTION;X-RAY DIFFRACTION;X-RAY DIFFRACTION;X-RAY DIFFRACTION;X-RAY DIFFRACTION;X-RAY DIFFRACTION;X-RAY DIFFRACTION;X-RAY DIFFRACTION;X-RAY DIFFRACTION;X-RAY DIFFRACTION","1.0;0.95;0.95;0.99;1.0;0.9;0.93;0.94;0.95;0.98","H","(155, 158);(155, 158);(155, 158);(155, 158);(155, 158);(155, 158);(155, 158);(155, 158);(155, 158);(155, 1…
EYSRFFKRL,"3VJQ;5AVG;2VU6;3WOU;3VHG;5X9L;5X9M;2VHK;2VHR;2VI3","X-RAY DIFFRACTION;X-RAY DIFFRACTION;X-RAY DIFFRACTION;X-RAY DIFFRACTION;X-RAY DIFFRACTION;X-RAY DIFFRACTION;X-RAY DIFFRACTION;X-RAY DIFFRACTION;X-RAY DIFFRACTION;X-RAY DIFFRACTION","1.0;0.95;0.95;0.99;1.0;0.9;0.93;0.94;0.95;0.98","H","(168, 176);(168, 176);(168, 176);(168, 176);(168, 176);(168, 176);(168, 176);(168, 176);(168, 176);(1…
TFEIVN,"3VJQ;5AVG;2VU6;3WOU;3VHG;5X9L;5X9M;2VHK;2VHR;2VI3","X-RAY DIFFRACTION;X-RAY DIFFRACTION;X-RAY DIFFRACTION;X-RAY DIFFRACTION;X-RAY DIFFRACTION;X-RAY DIFFRACTION;X-RAY DIFFRACTION;X-RAY DIFFRACTION;X-RAY DIFFRACTION;X-RAY DIFFRACTION","1.0;0.95;0.95;0.99;1.0;0.9;0.93;0.94;0.95;0.98","E","(2, 7);(2, 7);(2, 7);(2, 7);(2, 7);(2, 7);(2, 7);(2, 7);(2, 7);(2, 7)","6"
VTCP,"3VJQ;5AVG;2VU6;3WOU;3VHG;5X9L;5X9M;2VHK;2VHR;2VI3","X-RAY DIFFRACTION;X-RAY DIFFRACTION;X-RAY DIFFRACTION;X-RAY DIFFRACTION;X-RAY DIFFRACTION;X-RAY DIFFRACTION;X-RAY DIFFRACTION;X-RAY DIFFRACTION;X-RAY DIFFRACTION;X-RAY DIFFRACTION","1.0;0.95;0.95;0.99;1.0;0.9;0.93;0.94;0.95;0.98","E","(191, 194);(191, 194);(191, 194);(191, 194);(191, 194);(191, 194);(191, 194);(191, 194);(191, 194);(191, 1…
VWAAAS,"3VJQ;5AVG;2VU6;3WOU;3VHG;5X9L;5X9M;2VHK;2VHR;2VI3","X-RAY DIFFRACTION;X-RAY DIFFRACTION;X-RAY DIFFRACTION;X-RAY DIFFRACTION;X-RAY DIFFRACTION;X-RAY DIFFRACTION;X-RAY DIFFRACTION;X-RAY DIFFRACTION;X-RAY DIFFRACTION;X-RAY DIFFRACTION","1.0;0.95;0.95;0.99;1.0;0.9;0.93;0.94;0.95;0.98","E","(13, 18);(13, 18);(13, 18);(13, 18);(13, 18);(13, 18);(13, 18);(13, 18);(13, 18);(13, 18)","6"
SWTIN,"3VJQ;5AVG;2VU6;3WOU;3VHG;5X9L;5X9M;2VHK;2VHR;2VI3","X-RAY DIFFRACTION;X-RAY DIFFRACTION;X-RAY DIFFRACTION;X-RAY DIFFRACTION;X-RAY DIFFRACTION;X-RAY DIFFRACTION;X-RAY DIFFRACTION;X-RAY DIFFRACTION;X-RAY DIFFRACTION;X-RAY DIFFRACTION","1.0;0.95;0.95;0.99;1.0;0.9;0.93;0.94;0.95;0.98","E","(36, 40);(36, 40);(36, 40);(36, 40);(36, 40);(36, 40);(36, 40);(36, 40);(36, 40);(36, 40)","5"
PSAVP,"3VN3;3VN3","X-RAY DIFFRACTION;X-RAY DIFFRACTION","0.95;0.95","P","(3, 7);(3, 7)","5"
VTGQLTG,"3VN3;3VN3","X-RAY DIFFRACTION;X-RAY DIFFRACTION","0.95;0.95","E","(63, 69);(63, 69)","7"
SVALQ,"3VN3;3VN3","X-RAY DIFFRACTION;X-RAY DIFFRACTION","0.95;0.95","E","(212, 216);(212, 216)","5"
ITLV,"3VN3;3VN3","X-RAY DIFFRACTION;X-RAY DIFFRACTION","0.95;0.95","E","(158, 161);(158, 161)","4"
IIWVV,"3VN3;3VN3","X-RAY DIFFRACTION;X-RAY DIFFRACTION","0.95;0.95","E","(169, 173);(169, 173)","5"
TIVE,"3VN3;3VN3","X-RAY DIFFRACTION;X-RAY DIFFRACTION","0.95;0.95","E","(219, 222);(219, 222)","4"
FTIS,"3VN3;3VN3","X-RAY DIFFRACTION;X-RAY DIFFRACTION","0.95;0.95","E","(132, 135);(132, 135)","4"
SLNGRILA,"3VN3;3VN3","X-RAY DIFFRACTION;X-RAY DIFFRACTION","0.95;0.95","E","(202, 209);(202, 209)","8"
KFEGTILA,"3VN3;3VN3","X-RAY DIFFRACTION;X-RAY DIFFRACTION","0.95;0.95","E","(184, 191);(184, 191)","8"
IYTG,"3VN3;3VN3;5B5H","X-RAY DIFFRACTION;X-RAY DIFFRACTION;X-RAY DIFFRACTION","0.95;0.95;1.0","G","(105, 108);(105, 108);(105, 108)","4"
WIFQI,"3VN3;3VN3;5B5H","X-RAY DIFFRACTION;X-RAY DIFFRACTION;X-RAY DIFFRACTION","0.95;0.95;1.0","E","(142, 146);(142, 146);(142, 146)","5"
GLYKW,"3VN3;3VN3;5B5H","X-RAY DIFFRACTION;X-RAY DIFFRACTION;X-RAY DIFFRACTION","0.95;0.95;1.0","E","(118, 122);(118, 122);(118, 122)","5"
GVSTV,"3VN3;3VN3;5B5H","X-RAY DIFFRACTION;X-RAY DIFFRACTION;X-RAY DIFFRACTION","0.95;0.95;1.0","E","(21, 25);(21, 25);(21, 25)","5"
GTAGN,"3VN3;3VN3;5B5H","X-RAY DIFFRACTION;X-RAY DIFFRACTION;X-RAY DIFFRACTION","0.95;0.95;1.0","G","(9, 13);(9, 13);(9, 13)","5"
LYQL,"3W7Y;1MSO;5E7W","X-RAY DIFFRACTION;X-RAY DIFFRACTION;X-RAY DIFFRACTION","0.92;1.0;0.9519","H","(13, 16);(13, 16);(13, 16)","4"
IVEQCCT,"3W7Y;1MSO;5E7W","X-RAY DIFFRACTION;X-RAY DIFFRACTION;X-RAY DIFFRACTION","0.92;1.0;0.9519","H","(2, 8);(2, 8);(2, 8)","7"
SHLVEALYLVC,"3W7Y;3W7Y;5HQI;1MSO;1MSO;5E7W;5E7W","X-RAY DIFFRACTION;X-RAY DIFFRACTION;X-RAY DIFFRACTION;X-RAY DIFFRACTION;X-RAY DIFFRACTION;X-RAY DIFFRACTION;X-RAY DIFFRACTION","0.92;0.92;0.97;1.0;1.0;0.9519;0.9519","H","(9, 19);(9, 19);(9, 19);(9, 19);(9, 19);(9, 19);(9, 19)","11"
EQCCT,"3W7Y;5E7W","X-RAY DIFFRACTION;X-RAY DIFFRACTION","0.92;0.9519","I","(4, 8);(4, 8)","5"
LYQLE,"3W7Y;5HQI;1MSO;5E7W","X-RAY DIFFRACTION;X-RAY DIFFRACTION;X-RAY DIFFRACTION;X-RAY DIFFRACTION","0.92;0.97;1.0;0.9519","H","(13, 17);(13, 17);(13, 17);(13, 17)","5"
KKVDQY,"3WGE","X-RAY DIFFRACTION","0.95","E","(272, 277)","6"
GHCKALAPTWEQLALG,"3WGE","X-RAY DIFFRACTION","0.95","H","(218, 233)","16"
LESLREYVES,"3WGE","X-RAY DIFFRACTION","0.95","H","(283, 292)","10"
YELCS,"3WGE;3WGX","X-RAY DIFFRACTION;X-RAY DIFFRACTION","0.95;0.92","H","(251, 255);(251, 255)","5"
DHFIKFF,"3WGE;3WGX;3WGX","X-RAY DIFFRACTION;X-RAY DIFFRACTION;X-RAY DIFFRACTION","0.95;0.92;0.92","E","(207, 213);(207, 213);(207, 213)","7"
VKIGKVD,"3WGE;3WGX;3WGX","X-RAY DIFFRACTION;X-RAY DIFFRACTION;X-RAY DIFFRACTION","0.95;0.92;0.92","E","(240, 246);(240, 246);(240, 246)","7"
FELHV,"3WGE;3WGX;3WGX","X-RAY DIFFRACTION;X-RAY DIFFRACTION;X-RAY DIFFRACTION","0.95;0.92;0.92","H","(199, 203);(199, 203);(199, 203)","5"
TLLWFR,"3WGE;3WGX;3WGX","X-RAY DIFFRACTION;X-RAY DIFFRACTION;X-RAY DIFFRACTION","0.95;0.92;0.92","E","(264, 269);(264, 269);(264, 269)","6"
YELCSG,"3WGX","X-RAY DIFFRACTION","0.92","H","(251, 256)","6"
GHAKALAPTWEQLALG,"3WGX;3WGX","X-RAY DIFFRACTION;X-RAY DIFFRACTION","0.92;0.92","H","(218, 233);(218, 233)","16"
KKVDQ,"3WGX;3WGX","X-RAY DIFFRACTION;X-RAY DIFFRACTION","0.92;0.92","E","(272, 276);(272, 276)","5"
LESLREYVESQL,"3WGX;3WGX","X-RAY DIFFRACTION;X-RAY DIFFRACTION","0.92;0.92","H","(283, 294);(283, 294)","12"
LYEL,"3WGX;3WGX","X-RAY DIFFRACTION;X-RAY DIFFRACTION","0.92;0.92","E","(191, 194);(191, 194)","4"
GICRT,"3WOU","X-RAY DIFFRACTION","0.99","E","(64, 68)","5"
KINTQWLLTS,"3WYQ;3WYQ","X-RAY DIFFRACTION;X-RAY DIFFRACTION","1.0;1.0","E","(103, 112);(103, 112)","10"
GTWSN,"3WYQ;3WYQ","X-RAY DIFFRACTION;X-RAY DIFFRACTION","1.0;1.0","E","(19, 23);(19, 23)","5"
NANAWK,"3WYQ;3WYQ","X-RAY DIFFRACTION;X-RAY DIFFRACTION","1.0;1.0","G","(116, 121);(116, 121)","6"
RDLYMKN,"3X1X","X-RAY DIFFRACTION","1.0","H","(68, 74)","7"
QQCMLEILD,"3X1X","X-RAY DIFFRACTION","1.0","E","(49, 57)","9"
KEQGQNLARQ,"3X1X","X-RAY DIFFRACTION","1.0","H","(128, 137)","10"
MILVGN,"3X1X","X-RAY DIFFRACTION","1.0","E","(111, 116)","6"
VNEIFYDLVRQI,"3X1X","X-RAY DIFFRACTION","1.0","H","(154, 165)","12"
SYRKQVEV,"3X1X","X-RAY DIFFRACTION","1.0","E","(39, 46)","8"
KSALTVQFVQ,"3X1X","X-RAY DIFFRACTION","1.0","H","(16, 25)","10"
QSTFNDLQDLREQILRVK,"3X1X","X-RAY DIFFRACTION","1.0","H","(87, 104)","18"
AKSK,"3X1X","X-RAY DIFFRACTION","1.0","T","(148, 151)","4"
GFALVYS,"3X1X","X-RAY DIFFRACTION","1.0","E","(77, 83)","7"
EYKLVVL,"3X1X","X-RAY DIFFRACTION","1.0","E","(3, 9)","7"
TENFEDV,"3X32;3X33;3X34;3X35","X-RAY DIFFRACTION;X-RAY DIFFRACTION;X-RAY DIFFRACTION;X-RAY DIFFRACTION","0.83;0.93;0.76;0.95","H","(60, 66);(60, 66);(60, 66);(60, 66)","7"
KVYD,"3X32;3X33;3X34;3X35","X-RAY DIFFRACTION;X-RAY DIFFRACTION;X-RAY DIFFRACTION;X-RAY DIFFRACTION","0.83;0.93;0.76;0.95","E","(33, 36);(33, 36);(33, 36);(33, 36)","4"
IIGEL,"3X32;3X33;3X34;3X35","X-RAY DIFFRACTION;X-RAY DIFFRACTION;X-RAY DIFFRACTION;X-RAY DIFFRACTION","0.83;0.93;0.76;0.95","E","(80, 84);(80, 84);(80, 84);(80, 84)","5"
STWLIL,"3X32;3X33;3X34;3X35","X-RAY DIFFRACTION;X-RAY DIFFRACTION;X-RAY DIFFRACTION;X-RAY DIFFRACTION","0.83;0.93;0.76;0.95","E","(25, 30);(25, 30);(25, 30);(25, 30)","6"
LEEI,"3X32;3X34","X-RAY DIFFRACTION;X-RAY DIFFRACTION","0.83;0.76","H","(14, 17);(14, 17)","4"
TDARELSK,"3X32;3X34","X-RAY DIFFRACTION;X-RAY DIFFRACTION","0.83;0.76","H","(70, 77);(70, 77)","8"
EQAG,"3X32;3X34;3X35","X-RAY DIFFRACTION;X-RAY DIFFRACTION;X-RAY DIFFRACTION","0.83;0.76;0.95","T","(53, 56);(53, 56);(53, 56)","4"
EVLR,"3X32;3X34;3X35","X-RAY DIFFRACTION;X-RAY DIFFRACTION;X-RAY DIFFRACTION","0.83;0.76;0.95","H","(49, 52);(49, 52);(49, 52)","4"
EVLREQ,"3X33","X-RAY DIFFRACTION","0.93","H","(49, 54)","6"
LEEIQ,"3X33;3X35","X-RAY DIFFRACTION;X-RAY DIFFRACTION","0.93;0.95","H","(14, 18);(14, 18)","5"
TDARELS,"3X33;3X35","X-RAY DIFFRACTION;X-RAY DIFFRACTION","0.93;0.95","H","(70, 76);(70, 76)","7"
PDDRSK,"3X33;3X35","X-RAY DIFFRACTION;X-RAY DIFFRACTION","0.93;0.95","G","(86, 91);(86, 91)","6"
KLGISG,"3ZSJ;3ZSK;4BM8;6RZH;6QLN;6QLR;6I74;7XFA","X-RAY DIFFRACTION;X-RAY DIFFRACTION;X-RAY DIFFRACTION;X-RAY DIFFRACTION;X-RAY DIFFRACTION;X-RAY DIFFRACTION;X-RAY DIFFRACTION;X-RAY DIFFRACTION","0.86;0.9;0.96;0.947;1.0;0.97;0.959;0.98","E","(233, 238);(233, 238);(233, 238);(233, 238);(233, 238);(233, 238);(233, 238);(233, 238)","6"
IDLTSASYTM,"3ZSJ;3ZSK;4BM8;6RZH;6QLN;6QLR;6I74;7XFA","X-RAY DIFFRACTION;X-RAY DIFFRACTION;X-RAY DIFFRACTION;X-RAY DIFFRACTION;X-RAY DIFFRACTION;X-RAY DIFFRACTION;X-RAY DIFFRACTION;X-RAY DIFFRACTION","0.86;0.9;0.96;0.947;1.0;0.97;0.959;0.98","E","(240, 249);(240, 249);(240, 249);(240, 249);(240, 249);(240, 249);(240, 249);(240, 249)","10"
MLITILGTV,"3ZSJ;3ZSK;4BM8;6RZH;6QLN;6QLR;6I74;7XFA","X-RAY DIFFRACTION;X-RAY DIFFRACTION;X-RAY DIFFRACTION;X-RAY DIFFRACTION;X-RAY DIFFRACTION;X-RAY DIFFRACTION;X-RAY DIFFRACTION;X-RAY DIFFRACTION","0.86;0.9;0.96;0.947;1.0;0.97;0.959;0.98","E","(130, 138);(130, 138);(130, 138);(130, 138);(130, 138);(130, 138);(130, 138);(130, 138)","9"
DVAFHFNPRFNE,"3ZSJ;3ZSK;4BM8;6RZH;6QLN;6QLR;6I74;7XFA","X-RAY DIFFRACTION;X-RAY DIFFRACTION;X-RAY DIFFRACTION;X-RAY DIFFRACTION;X-RAY DIFFRACTION;X-RAY DIFFRACTION;X-RAY DIFFRACTION;X-RAY DIFFRACTION","0.86;0.9;0.96;0.947;1.0;0.97;0.959;0.98","E","(154, 165);(154, 165);(154, 165);(154, 165);(154, 165);(154, 165);(154, 165);(154, 165)","12"
YNLP,"3ZSJ;3ZSK;4BM8;6RZH;6QLN;6QLR;6I74;7XFA","X-RAY DIFFRACTION;X-RAY DIFFRACTION;X-RAY DIFFRACTION;X-RAY DIFFRACTION;X-RAY DIFFRACTION;X-RAY DIFFRACTION;X-RAY DIFFRACTION;X-RAY DIFFRACTION","0.86;0.9;0.96;0.947;1.0;0.97;0.959;0.98","E","(118, 121);(118, 121);(118, 121);(118, 121);(118, 121);(118, 121);(118, 121);(118, 121)","4"
IALDFQR,"3ZSJ;3ZSK;4BM8;6RZH;6QLN;6QLR;6I74;7XFA","X-RAY DIFFRACTION;X-RAY DIFFRACTION;X-RAY DIFFRACTION;X-RAY DIFFRACTION;X-RAY DIFFRACTION;X-RAY DIFFRACTION;X-RAY DIFFRACTION;X-RAY DIFFRACTION","0.86;0.9;0.96;0.947;1.0;0.97;0.959;0.98","E","(145, 151);(145, 151);(145, 151);(145, 151);(145, 151);(145, 151);(145, 151);(145, 151)","7"
AHLLQYN,"3ZSJ;3ZSK;4BM8;6RZH;6QLN;6QLR;6I74;7XFA","X-RAY DIFFRACTION;X-RAY DIFFRACTION;X-RAY DIFFRACTION;X-RAY DIFFRACTION;X-RAY DIFFRACTION;X-RAY DIFFRACTION;X-RAY DIFFRACTION;X-RAY DIFFRACTION","0.86;0.9;0.96;0.947;1.0;0.97;0.959;0.98","E","(216, 222);(216, 222);(216, 222);(216, 222);(216, 222);(216, 222);(216, 222);(216, 222)","7"
RRVIVCNTKL,"3ZSJ;3ZSK;4BM8;6RZH;6QLN;6QLR;6I74;7XFA","X-RAY DIFFRACTION;X-RAY DIFFRACTION;X-RAY DIFFRACTION;X-RAY DIFFRACTION;X-RAY DIFFRACTION;X-RAY DIFFRACTION;X-RAY DIFFRACTION;X-RAY DIFFRACTION","0.86;0.9;0.96;0.947;1.0;0.97;0.959;0.98","E","(168, 177);(168, 177);(168, 177);(168, 177);(168, 177);(168, 177);(168, 177);(168, 177)","10"
HFKVAV,"3ZSJ;3ZSK;4BM8;6RZH;6QLN;6QLR;6I74;7XFA","X-RAY DIFFRACTION;X-RAY DIFFRACTION;X-RAY DIFFRACTION;X-RAY DIFFRACTION;X-RAY DIFFRACTION;X-RAY DIFFRACTION;X-RAY DIFFRACTION;X-RAY DIFFRACTION","0.86;0.9;0.96;0.947;1.0;0.97;0.959;0.98","E","(208, 213);(208, 213);(208, 213);(208, 213);(208, 213);(208, 213);(208, 213);(208, 213)","6"
PFKIQVLV,"3ZSJ;3ZSK;4BM8;6RZH;6QLN;6QLR;6I74;7XFA","X-RAY DIFFRACTION;X-RAY DIFFRACTION;X-RAY DIFFRACTION;X-RAY DIFFRACTION;X-RAY DIFFRACTION;X-RAY DIFFRACTION;X-RAY DIFFRACTION;X-RAY DIFFRACTION","0.86;0.9;0.96;0.947;1.0;0.97;0.959;0.98","E","(197, 204);(197, 204);(197, 204);(197, 204);(197, 204);(197, 204);(197, 204);(197, 204)","8"
QSQLQNEKEIIQRALENY,"3ZZP","X-RAY DIFFRACTION","0.96","H","(58, 75)","18"
TTWYQVE,"3ZZP","X-RAY DIFFRACTION","0.96","E","(7, 13)","7"
RYEVNIVL,"3ZZP","X-RAY DIFFRACTION","0.96","E","(45, 52)","8"
VRRVMVVA,"3ZZP","X-RAY DIFFRACTION","0.96","E","(32, 39)","8"
EDRVNDLARELR,"3ZZP","X-RAY DIFFRACTION","0.96","H","(16, 27)","12"
LASAG,"4A02","X-RAY DIFFRACTION","0.95","T","(75, 79)","5"
GYVAS,"4A02","X-RAY DIFFRACTION","0.95","E","(30, 34)","5"
FDKIASIDGKQE,"4A02","X-RAY DIFFRACTION","0.95","E","(139, 150)","12"
EPLD,"4A02","X-RAY DIFFRACTION","0.95","G","(84, 87)","4"
VVKQTINI,"4A02","X-RAY DIFFRACTION","0.95","E","(155, 162)","8"
GRAQ,"4A02","X-RAY DIFFRACTION","0.95","G","(54, 57)","4"
NAFYQAIDVNI,"4A02","X-RAY DIFFRACTION","0.95","E","(183, 193)","11"
GYHVIYAVWGI,"4A02","X-RAY DIFFRACTION","0.95","E","(168, 178)","11"
GDTV,"4A02","X-RAY DIFFRACTION","0.95","S","(179, 182)","4"
RAFF,"4A02","X-RAY DIFFRACTION","0.95","H","(38, 41)","4"
TASWDYYIT,"4A02","X-RAY DIFFRACTION","0.95","E","(116, 124)","9"
GPLDITWNL,"4A02","X-RAY DIFFRACTION","0.95","E","(102, 110)","9"
CTSA,"4A7U;4A7U;4A7V;4A7V","X-RAY DIFFRACTION;X-RAY DIFFRACTION;X-RAY DIFFRACTION;X-RAY DIFFRACTION","0.98;0.98;1.0;1.0","G","(57, 60);(57, 60);(57, 60);(57, 60)","4"
TKAVCVLKG,"4A7U;4A7V","X-RAY DIFFRACTION;X-RAY DIFFRACTION","0.98;1.0","E","(2, 10);(2, 10)","9"
[truncated: 334,354 more rows]
